# Supplementary material for: Survival benefits of perioperative chemoradiotherapy versus chemotherapy for advanced stage gastric cancer based on directed acyclic graphs
Source: PLoS One. 2023 Apr 14;18(4):e0283854. doi: 10.1371/journal.pone.0283854 (PMC10104374; doi:10.1371/journal.pone.0283854)
Supplement: S1 Data — (CSV) [file pone.0283854.s004.csv]

Age	Sex	Race	Marital_status	Tumor_size2	Primary_Site	Summary_stage	Differentiated	Histology	larner_type	Bone_metastases	Brain_metastases	liver_metastases	lung_metastases	T_stage	N_stage	M_stage	Treatment	Radiation	Chemotherapy	CT	Stage	Survival_months	Status	Set
57	1	1	2	3	1	1	1	2	4	0	0	0	0	2	2	1	2	1	1	1	3	107	0	1
54	1	3	2	3	4	1	1	1	1	0	0	0	0	2	3	1	2	1	1	1	3	107	0	2
26	1	3	1	4	1	1	1	1	4	0	0	0	0	2	2	1	1	2	1	3	3	107	0	1
62	1	1	1	1	1	1	1	1	4	0	0	0	0	2	2	1	2	1	1	1	3	107	0	2
62	1	1	1	3	1	1	2	1	4	0	0	0	0	2	1	1	2	1	1	1	2	106	0	2
49	1	1	3	4	1	1	2	1	4	0	0	0	0	2	2	1	2	1	1	1	3	106	0	1
67	1	1	1	1	1	1	1	1	4	0	0	0	0	2	2	1	2	1	1	1	3	106	0	1
60	1	3	3	2	4	1	4	3	2	0	0	0	0	2	4	1	1	2	1	3	3	106	0	2
40	1	1	2	1	1	1	1	1	4	0	0	0	0	1	2	1	2	1	1	1	2	105	0	1
63	1	1	3	3	1	1	2	1	4	0	0	0	0	2	1	1	2	1	1	1	2	105	0	1
56	2	2	3	3	2	2	1	1	3	0	0	1	0	3	2	2	1	2	1	1	4	105	0	2
54	1	1	1	4	1	1	1	1	4	0	0	0	0	2	2	1	1	2	1	3	3	105	0	1
61	1	1	1	4	1	1	1	1	4	0	0	0	0	2	1	1	2	1	1	1	2	104	0	1
62	2	1	1	4	1	2	2	1	4	0	0	0	0	2	2	1	2	1	1	1	3	104	0	1
52	1	1	1	3	1	1	1	1	1	0	0	0	0	2	2	1	2	1	1	1	3	104	0	1
64	1	1	3	2	3	1	1	1	4	0	0	0	0	1	3	1	1	2	1	3	2	102	0	2
73	1	1	1	4	1	1	1	1	4	0	0	0	0	1	2	1	2	1	1	1	2	102	0	1
52	1	1	1	4	1	1	2	1	4	0	0	0	0	2	2	1	1	1	1	3	3	102	0	1
55	1	1	3	1	1	1	2	1	4	0	0	0	0	2	1	1	1	2	1	1	2	102	0	1
54	2	1	1	3	1	1	4	2	4	1	0	0	0	2	2	1	1	2	1	1	3	102	0	2
67	1	1	1	2	1	1	1	1	4	1	0	0	0	2	2	1	1	2	1	3	3	102	0	2
38	1	1	1	1	1	3	3	1	4	0	0	0	0	2	1	1	2	1	1	1	2	101	0	1
55	2	1	1	3	1	1	1	1	4	0	0	0	0	2	2	1	1	1	1	3	3	101	0	1
63	1	1	1	1	1	1	2	1	4	0	0	0	0	2	2	1	2	1	1	1	3	101	0	2
64	2	1	2	1	1	3	2	1	4	0	0	0	0	2	1	1	2	1	1	1	2	100	0	1
58	1	1	1	1	1	1	4	1	4	0	0	0	0	2	3	1	2	1	1	1	3	100	0	2
81	1	1	1	4	1	1	1	1	4	0	0	0	0	2	2	1	1	2	1	1	3	100	0	1
51	2	1	1	2	1	3	1	1	4	0	0	0	0	2	1	1	2	1	1	1	2	99	0	1
63	1	1	1	1	1	1	1	1	4	0	0	0	0	2	1	1	2	1	1	1	2	99	0	1
66	2	1	1	2	1	2	1	1	4	0	0	0	0	1	2	1	2	1	1	1	2	98	0	1
37	1	1	1	1	1	1	2	1	4	0	0	0	0	2	2	1	2	1	1	1	3	98	0	2
65	1	1	1	1	1	2	2	1	4	0	0	0	0	3	2	1	2	1	1	1	3	98	0	2
50	2	1	1	1	1	1	1	1	4	0	0	0	0	2	2	1	2	1	1	1	3	98	0	1
48	2	1	3	2	3	1	1	3	2	0	0	0	0	3	1	1	2	1	1	1	2	97	0	2
40	1	1	1	4	1	1	2	1	4	0	0	0	0	2	1	1	2	1	1	1	2	96	1	1
61	1	1	1	4	1	1	2	1	4	0	0	0	0	2	1	1	2	1	1	1	2	95	0	1
60	1	1	1	4	1	1	2	1	4	0	0	0	0	1	3	1	2	1	1	1	3	95	0	2
64	1	1	1	4	1	2	2	1	4	0	0	0	0	2	2	1	1	1	1	3	3	95	0	1
44	2	3	1	1	4	3	1	1	4	0	0	0	0	2	1	1	2	1	1	1	2	95	0	1
56	2	2	3	3	5	1	1	1	1	0	0	0	0	3	4	1	1	2	1	3	3	95	0	1
65	2	1	4	2	3	1	1	1	4	0	0	0	0	2	2	1	1	2	1	1	2	95	0	1
40	1	1	1	1	1	1	2	1	4	0	0	0	0	1	2	1	2	1	1	1	2	95	0	1
62	1	2	2	1	1	1	1	3	4	0	0	0	0	2	2	1	1	2	1	1	3	95	0	1
61	1	1	1	4	1	1	1	2	4	0	0	0	0	2	2	1	2	1	1	1	3	94	0	1
46	1	3	1	3	4	1	1	2	4	0	0	0	0	2	2	1	1	2	1	3	2	93	0	1
50	1	1	1	3	1	1	1	1	4	0	0	0	0	2	3	1	2	1	1	1	3	93	0	1
58	1	1	1	2	1	1	2	1	4	0	0	0	0	2	1	1	2	1	1	1	2	92	0	1
61	2	1	2	4	1	1	1	3	4	0	0	0	0	2	2	1	2	1	1	1	3	92	1	1
66	1	3	1	2	1	1	1	1	4	0	0	0	0	2	3	1	1	2	1	3	3	91	1	1
60	1	1	1	1	1	1	1	1	4	0	0	0	0	1	2	1	2	1	1	1	2	91	0	2
67	1	1	1	2	3	1	2	1	4	0	0	0	0	2	4	1	1	2	1	3	3	91	0	1
43	1	1	5	4	1	1	1	2	4	0	0	0	0	2	1	1	2	1	1	1	2	91	0	1
64	1	1	1	2	1	1	2	1	1	0	0	0	0	2	2	1	2	1	1	1	3	90	0	2
69	1	3	1	2	1	1	2	1	4	0	0	0	0	2	2	1	1	2	1	1	3	90	0	1
68	1	1	1	3	2	1	1	1	4	0	0	0	0	2	3	1	1	2	1	1	3	90	0	1
39	1	3	1	1	1	1	1	2	4	0	0	0	0	2	2	1	2	1	1	1	3	90	0	1
72	1	1	1	1	1	2	4	1	4	0	0	0	0	1	2	1	2	1	1	1	2	90	0	1
64	1	3	1	4	2	1	1	1	4	0	0	0	0	1	2	1	1	2	1	3	2	89	0	2
57	1	1	1	2	1	3	4	2	4	0	0	0	0	2	1	1	2	1	1	1	2	89	0	2
64	1	1	1	1	1	1	1	1	4	0	0	0	0	2	1	1	2	1	1	1	2	89	0	1
68	1	1	1	4	1	1	4	1	4	0	0	0	0	2	2	1	2	1	1	1	3	89	0	1
61	2	1	5	1	1	1	2	1	4	0	0	0	0	1	2	1	2	1	1	1	2	89	0	1
56	1	1	1	2	1	1	4	1	4	0	0	0	0	1	2	1	2	1	1	1	2	89	1	1
64	1	1	2	2	1	1	1	1	4	0	0	0	0	2	2	1	1	1	1	3	3	89	0	1
48	1	3	1	3	5	1	1	1	4	0	0	0	0	3	4	1	1	2	1	3	3	89	0	2
73	1	3	1	3	5	1	1	1	1	0	0	0	0	3	2	1	1	2	1	1	3	88	0	1
48	2	1	3	2	1	1	2	1	4	0	0	0	0	2	3	1	2	1	1	1	3	88	0	2
61	1	1	1	4	1	1	2	1	4	0	0	0	0	2	3	1	2	1	1	1	3	88	0	2
43	1	1	1	4	1	1	4	1	4	0	0	0	0	2	2	1	2	1	1	1	3	88	0	2
74	1	1	1	3	2	3	2	1	4	0	0	0	0	2	1	1	2	1	1	1	2	88	0	1
78	1	1	1	4	1	3	1	1	4	0	0	0	0	2	1	1	2	1	1	1	2	87	0	2
42	1	1	1	1	1	1	1	1	4	0	0	0	0	2	2	1	2	1	1	1	3	87	0	1
66	1	1	1	1	1	1	1	1	4	0	0	0	0	2	4	1	2	1	1	1	3	86	0	2
81	1	2	2	1	1	1	1	1	4	0	0	0	0	2	2	1	1	2	1	1	3	86	1	1
61	2	1	1	2	1	1	1	2	4	0	0	0	0	2	2	1	2	1	1	1	3	86	0	1
68	1	1	2	2	1	1	4	2	4	0	0	0	0	2	2	1	2	1	1	1	3	86	0	1
51	1	1	1	2	1	1	4	2	4	0	0	0	0	2	2	1	2	1	1	1	3	86	0	1
60	1	1	1	4	1	1	1	1	4	0	0	0	0	2	3	1	2	1	1	1	3	86	0	1
61	2	3	1	4	1	1	2	1	4	0	0	0	0	3	1	1	2	1	1	1	3	86	0	1
66	1	1	1	3	1	1	2	1	4	0	0	0	0	1	2	1	2	1	1	1	2	86	0	1
65	1	1	5	4	1	1	1	1	4	0	0	0	0	2	3	1	2	1	1	1	3	86	0	1
69	2	1	1	4	3	1	4	1	4	0	0	0	0	1	2	1	1	2	1	1	2	85	0	1
56	1	1	3	2	1	1	2	1	4	0	0	0	0	1	2	1	2	1	1	1	2	85	0	1
72	1	1	1	3	1	1	1	2	4	0	0	0	0	2	2	1	2	1	1	1	3	85	1	2
67	1	2	1	1	1	1	1	1	4	0	0	0	0	2	2	1	2	1	1	1	3	85	0	1
53	1	1	2	2	1	1	2	1	4	1	0	0	0	1	2	1	1	2	1	3	2	85	1	1
57	1	1	1	3	1	1	1	1	4	0	0	0	0	2	2	1	2	1	1	1	3	84	0	2
53	1	1	1	2	1	1	1	1	4	0	0	0	0	2	2	1	2	1	1	1	3	84	0	2
62	2	2	2	4	1	1	1	1	4	0	0	0	0	2	3	1	2	1	1	1	3	84	0	2
65	1	3	1	3	1	3	1	1	4	0	0	0	0	2	1	1	2	1	1	1	2	84	0	1
65	1	2	1	1	1	1	1	1	4	0	0	0	0	2	2	1	2	1	1	1	3	84	0	1
74	2	3	4	4	4	1	2	1	4	0	0	0	0	2	3	1	1	2	1	3	3	83	0	1
68	1	1	1	3	4	1	2	1	4	0	0	0	0	2	3	1	2	1	1	1	3	83	0	1
75	1	1	1	4	1	1	4	1	4	0	0	0	0	2	3	1	2	1	1	1	3	83	0	1
52	1	1	1	3	1	1	1	2	4	0	0	0	0	2	2	1	2	1	1	1	3	83	0	1
72	2	1	1	4	1	3	1	1	4	0	0	0	0	1	1	1	2	1	1	1	2	83	0	1
60	1	3	1	2	1	1	2	1	1	0	0	0	0	1	2	1	2	1	1	1	2	83	0	2
62	2	1	2	3	1	1	2	1	4	0	0	0	0	2	2	1	2	1	1	1	3	83	0	1
44	1	1	3	3	1	1	2	1	4	0	0	0	0	2	2	1	2	1	1	1	3	82	0	1
45	1	3	1	3	1	1	2	1	4	0	0	0	0	1	2	1	2	1	1	1	2	82	0	1
65	2	3	3	2	3	1	2	1	4	0	0	0	0	2	2	1	1	2	1	1	2	82	0	1
60	1	1	1	3	1	1	1	1	4	0	0	0	0	2	3	1	2	1	1	1	3	82	0	1
63	1	1	3	4	1	3	1	3	2	1	0	0	0	1	1	1	1	1	1	3	2	81	0	1
66	2	1	1	3	1	1	2	1	4	0	0	0	0	2	2	1	2	1	1	1	3	81	0	2
52	1	1	1	3	5	1	2	1	1	0	0	0	0	2	2	1	2	1	1	1	2	81	0	1
71	2	1	1	2	1	1	1	1	3	0	0	0	0	2	4	1	2	1	1	1	3	81	1	2
53	1	1	1	4	1	2	1	1	4	0	0	0	0	2	2	1	2	1	1	1	3	81	0	2
62	1	1	1	1	1	1	2	1	4	0	0	0	0	1	2	1	2	1	1	1	2	81	0	1
64	1	1	1	1	1	1	1	2	4	0	0	0	0	2	3	1	2	1	1	1	3	81	0	1
30	2	2	3	2	1	1	1	1	4	0	0	0	0	3	3	1	1	2	1	1	3	81	0	1
67	2	2	5	3	3	1	1	1	4	0	0	0	0	2	2	1	1	2	1	3	2	80	0	2
65	1	1	1	3	1	2	1	1	4	0	0	0	0	2	2	1	2	1	1	1	3	80	0	1
62	1	1	1	2	1	1	1	1	4	0	0	0	0	2	2	1	2	1	1	1	3	80	0	1
62	1	1	2	1	1	1	3	1	4	0	0	0	0	2	1	1	2	1	1	1	2	80	0	2
55	2	3	5	1	1	3	2	1	4	0	0	0	0	2	1	1	2	1	1	1	2	80	0	2
54	1	1	1	2	1	1	3	1	4	0	0	0	0	2	2	1	1	1	1	3	3	80	0	1
65	1	3	1	3	1	2	2	1	4	0	0	0	0	2	2	1	2	1	1	1	3	79	0	1
43	2	2	1	4	1	1	2	1	4	0	0	0	0	1	2	1	2	1	1	1	2	79	0	2
77	1	1	1	4	1	1	2	1	4	0	0	0	0	2	2	1	2	1	1	1	3	79	0	1
46	1	1	3	2	1	1	2	1	4	0	0	0	0	2	2	1	2	1	1	1	3	78	0	1
57	1	1	1	2	1	1	1	1	4	0	0	0	0	2	2	1	2	1	1	1	3	78	0	1
54	1	1	5	1	1	1	2	1	4	0	0	0	0	2	1	1	2	1	1	1	2	78	0	1
64	1	1	1	4	1	1	4	1	4	0	0	0	0	2	3	1	2	1	1	1	3	78	0	1
55	1	1	3	1	1	1	2	1	4	0	0	0	0	1	2	1	2	1	1	1	2	77	0	1
79	1	1	1	1	1	3	4	1	3	0	0	0	0	2	1	1	2	1	1	1	2	77	0	1
49	1	1	3	1	1	1	3	1	4	0	0	0	0	2	1	1	2	1	1	1	2	77	0	2
70	1	1	1	1	1	3	1	1	4	0	0	0	0	1	1	1	2	1	1	1	2	77	1	1
81	1	3	1	3	1	3	2	3	4	0	0	0	0	2	1	1	2	1	1	1	2	76	0	1
51	1	1	1	4	1	1	2	1	4	0	0	0	0	2	2	1	2	1	1	1	3	76	0	1
47	1	1	5	3	1	2	1	3	2	0	0	0	0	1	3	1	1	2	1	1	3	76	0	1
66	2	1	1	3	1	1	1	1	4	0	0	0	0	3	3	1	1	1	1	3	3	76	0	1
68	1	1	1	2	1	1	1	2	4	0	0	0	0	2	2	1	2	1	1	1	3	76	1	2
70	2	2	1	2	4	1	1	1	4	0	0	0	0	2	3	1	1	2	1	1	3	76	0	1
65	1	1	1	2	1	1	2	1	4	0	0	0	0	2	1	1	2	1	1	1	2	75	0	2
54	2	2	3	4	1	1	2	1	4	0	0	0	0	2	3	1	1	1	1	3	3	75	0	1
77	1	1	1	4	1	1	2	1	4	0	0	0	0	2	1	1	2	1	1	1	2	75	0	1
44	1	1	1	2	1	2	1	2	4	0	0	0	0	3	3	1	2	1	1	1	3	75	0	2
60	2	3	3	2	1	1	1	1	4	0	0	0	0	2	2	1	2	1	1	1	3	74	0	2
61	1	2	3	3	1	1	1	1	1	0	0	0	0	3	3	1	1	2	1	3	3	74	0	2
67	1	1	1	2	1	3	2	1	4	1	0	0	0	2	1	1	2	1	1	1	2	74	0	1
55	2	1	1	4	1	1	1	1	4	0	0	0	0	2	2	1	2	1	1	1	3	73	0	1
60	2	1	4	2	1	1	2	1	4	0	0	0	0	2	1	1	2	1	1	1	2	73	0	1
55	1	1	1	4	1	1	1	1	4	0	0	0	0	2	2	1	2	1	1	1	3	73	1	1
71	1	1	1	1	1	1	4	1	4	0	0	0	0	2	1	1	2	1	1	1	2	73	0	1
61	1	1	1	2	1	2	1	1	4	0	0	0	0	2	2	1	2	1	1	1	3	72	0	2
51	1	1	1	4	1	1	2	1	4	0	0	0	0	2	1	1	2	1	1	1	2	72	0	1
51	1	1	1	3	1	1	1	1	4	0	0	0	0	1	2	1	2	1	1	1	2	72	0	1
74	1	1	3	2	1	1	2	1	1	0	0	0	0	2	2	1	2	1	1	1	3	72	0	1
48	2	1	1	2	1	1	1	1	4	0	0	0	0	2	2	1	2	1	1	1	3	72	0	1
74	1	1	1	4	1	3	2	1	4	0	0	0	0	1	1	1	2	1	1	1	2	71	0	2
74	1	1	1	2	1	1	1	1	4	0	0	0	0	2	1	1	1	3	1	1	2	71	0	2
71	1	1	2	3	1	1	1	2	4	0	0	0	0	2	1	1	1	1	1	3	2	71	0	1
47	1	1	3	3	1	1	2	1	4	0	0	0	0	2	2	1	2	1	1	1	3	71	1	1
59	2	1	1	1	1	1	2	1	4	0	0	0	0	2	1	1	2	1	1	1	2	71	0	1
69	1	1	2	2	1	1	2	1	4	0	0	0	0	3	2	1	2	1	1	1	3	71	0	1
73	1	1	3	1	1	1	4	1	4	0	0	0	0	2	2	1	2	1	1	1	3	71	0	1
69	2	1	4	2	3	1	1	2	4	0	0	0	0	2	2	1	1	2	1	1	2	71	0	1
47	1	1	1	3	1	3	2	1	1	0	0	0	0	2	1	1	2	1	1	1	2	71	0	1
65	1	1	1	2	1	2	2	1	4	0	0	0	0	2	2	1	2	1	1	1	3	70	0	1
54	1	1	1	2	1	1	1	1	4	0	0	0	0	2	2	1	2	1	1	1	3	70	0	1
61	1	1	2	2	1	2	1	1	4	0	0	0	0	2	2	1	2	1	1	1	3	70	1	1
34	2	1	1	2	1	3	1	3	2	0	0	0	0	2	1	1	2	1	1	1	2	70	0	1
72	1	1	1	1	1	1	4	1	4	0	0	0	0	2	2	1	2	1	1	1	3	70	0	1
78	1	1	1	1	1	1	1	1	4	0	0	0	0	2	1	1	2	1	1	1	2	70	0	1
69	1	1	1	3	1	3	1	1	4	0	0	0	0	2	1	1	2	1	1	1	2	70	0	1
68	1	1	2	3	1	1	2	1	4	0	0	0	0	2	2	1	2	1	1	1	3	70	0	1
65	2	2	1	2	1	1	1	1	4	0	0	0	0	1	2	1	2	1	1	1	2	70	0	2
68	1	3	2	2	1	1	2	1	4	0	0	0	0	2	2	1	2	1	1	1	3	69	1	1
50	1	3	1	2	4	1	1	1	4	0	0	0	0	2	2	1	2	1	1	1	2	69	0	1
31	1	1	1	1	1	1	4	1	4	0	0	0	0	1	2	1	2	1	1	1	2	69	0	1
67	1	1	1	3	1	1	1	1	4	0	0	0	0	2	2	1	2	1	1	1	3	69	0	1
60	1	1	1	4	1	1	3	1	4	0	0	0	0	2	3	1	2	1	1	1	3	69	0	1
51	1	1	2	1	1	3	2	3	4	0	0	0	0	2	1	1	2	1	1	1	2	69	0	2
54	1	1	1	3	1	1	3	1	4	0	0	0	0	2	2	1	1	1	1	3	3	68	0	2
74	1	1	5	4	1	1	1	1	4	0	0	0	0	1	3	1	2	1	1	1	3	68	0	1
61	1	1	1	2	1	1	1	2	4	0	0	0	0	2	2	1	2	1	1	1	3	68	0	1
62	1	1	1	1	1	1	2	1	4	0	0	0	0	2	1	1	2	1	1	1	2	68	0	1
54	2	1	1	1	1	3	1	1	4	0	0	0	0	2	1	1	2	1	1	1	2	68	0	1
61	1	1	3	1	1	1	1	1	4	0	0	0	0	2	3	1	2	1	1	1	3	68	0	2
44	1	1	2	2	1	1	1	2	4	0	0	0	0	2	2	1	2	1	1	1	3	68	0	1
74	1	3	1	2	3	1	2	1	4	0	0	0	0	1	2	1	1	2	1	3	2	68	0	2
66	1	1	1	2	1	1	2	1	4	0	0	0	0	2	2	1	2	1	1	1	3	68	0	1
64	1	3	1	3	1	1	2	1	4	0	0	0	0	2	2	1	1	1	1	3	3	68	0	2
39	2	3	1	1	1	1	2	1	4	0	0	0	0	1	3	1	1	1	1	3	3	68	1	1
60	2	1	3	1	1	1	2	1	4	0	0	0	0	1	2	1	2	1	1	1	2	68	0	1
64	1	1	1	1	1	1	2	1	4	0	0	0	0	1	2	1	2	1	1	1	2	68	1	1
57	1	1	1	4	1	1	2	1	4	1	0	0	0	2	3	1	1	2	1	1	3	68	1	1
62	1	2	3	2	2	1	4	1	4	0	0	0	0	3	2	1	1	2	1	3	3	68	0	1
65	1	3	1	4	1	1	2	1	4	0	0	0	0	2	2	1	2	1	1	1	3	67	1	2
62	1	3	1	2	1	1	1	1	4	0	0	0	0	2	2	1	2	1	1	1	3	67	0	2
40	1	1	1	3	4	1	1	3	4	0	0	0	0	2	3	1	1	2	1	3	3	67	1	1
69	1	1	1	1	1	1	1	1	4	1	0	0	0	2	2	1	2	1	1	1	3	67	0	1
58	1	1	1	2	1	1	1	1	4	0	0	0	0	2	4	1	1	2	1	3	3	67	0	2
76	1	1	1	1	1	2	2	1	4	0	0	0	0	2	3	2	2	1	1	1	4	67	1	1
64	1	3	1	2	1	1	2	1	4	1	0	0	0	2	2	1	2	1	1	1	3	67	0	2
54	1	1	3	3	1	3	4	1	1	0	0	0	0	2	1	1	2	1	1	1	2	67	0	1
59	1	1	1	2	1	1	4	1	4	0	0	0	0	2	1	1	2	1	1	1	2	67	0	1
66	1	1	3	4	1	1	1	1	4	0	0	0	0	2	2	1	2	1	1	1	3	66	1	1
61	1	1	1	4	1	1	1	1	4	0	0	0	0	2	1	1	2	1	1	1	2	66	0	1
63	1	1	1	2	1	1	2	1	4	0	0	0	0	2	2	1	2	1	1	1	3	66	0	1
69	1	1	1	2	1	1	2	1	4	1	0	0	0	2	1	1	2	1	1	1	2	66	0	1
67	2	2	1	2	1	1	2	1	4	1	0	0	0	1	2	1	2	1	1	1	2	66	0	2
77	1	1	1	4	1	1	1	1	4	0	0	0	0	2	1	1	2	1	1	1	2	65	0	1
74	1	1	1	2	1	1	1	1	4	0	0	0	0	1	2	1	1	1	1	3	2	65	0	1
54	2	1	1	1	1	2	1	2	4	0	0	0	0	1	2	1	2	1	1	1	2	65	0	1
76	1	1	3	1	1	1	1	1	4	0	0	0	0	2	4	1	2	1	1	1	3	65	0	2
59	1	1	1	2	1	3	2	1	4	0	0	0	0	2	1	1	2	1	1	1	2	65	0	1
58	1	3	1	3	1	1	2	3	4	0	0	0	0	2	2	1	2	1	1	1	3	64	0	1
53	2	1	1	1	1	3	2	1	4	0	0	0	0	2	1	1	2	1	1	1	2	64	0	1
56	1	1	1	3	1	2	1	1	4	0	0	0	0	2	2	1	2	1	1	1	3	64	0	1
75	1	1	1	4	1	1	1	2	4	0	0	0	0	1	2	1	2	1	1	1	2	64	0	1
63	2	1	1	3	1	2	2	1	4	0	0	0	0	2	2	1	2	1	1	1	3	64	0	1
69	2	1	2	2	1	1	2	1	4	0	0	0	0	2	2	1	2	1	1	1	3	64	0	1
75	1	1	1	1	1	3	1	1	4	0	0	0	0	1	1	1	2	1	1	1	2	64	0	1
45	1	1	1	2	1	1	2	1	4	0	0	0	0	2	2	1	2	1	1	1	3	64	0	1
66	1	1	1	4	1	1	1	1	4	0	0	0	0	2	3	1	1	1	1	3	3	64	0	2
69	2	1	4	1	1	1	2	1	4	0	0	0	0	1	4	1	1	2	1	3	3	64	0	1
59	1	1	1	2	1	1	2	1	4	0	0	0	0	2	2	1	2	1	1	1	3	63	1	1
38	1	1	1	4	5	2	1	3	2	0	0	0	0	3	4	2	1	2	1	3	4	63	1	2
79	1	1	1	4	2	1	1	1	4	0	0	0	0	3	2	1	1	2	1	1	3	63	0	2
60	2	1	1	2	4	3	1	2	4	0	0	0	0	2	1	1	2	1	1	1	2	63	0	1
32	2	1	1	3	1	2	1	1	1	0	0	0	0	2	3	1	2	1	1	1	3	63	1	2
59	1	1	2	2	1	1	3	1	4	0	0	0	0	2	1	1	2	1	1	1	2	63	0	2
54	2	1	1	4	5	1	1	1	3	0	0	0	0	2	4	1	1	2	1	3	3	63	1	1
51	1	1	5	3	3	2	4	1	4	0	0	0	0	2	1	2	1	2	1	1	4	63	0	1
76	1	1	1	2	1	1	2	1	4	0	0	0	0	2	2	1	2	1	1	1	3	63	0	1
57	1	2	1	4	1	1	1	1	4	0	0	0	0	2	2	1	2	1	1	1	3	63	1	1
56	1	1	2	3	1	1	1	1	4	0	0	0	0	1	2	1	2	1	1	1	2	63	0	1
60	1	1	5	4	1	1	2	1	4	1	0	0	0	2	2	1	2	1	1	1	3	63	0	1
76	1	1	1	1	1	1	4	1	4	0	0	0	0	2	3	1	2	1	1	1	3	63	1	2
57	1	2	1	4	1	1	4	1	4	0	0	0	0	2	3	1	2	1	1	1	3	63	0	1
70	1	1	2	1	1	1	4	1	4	0	0	0	0	2	1	1	2	1	1	1	2	62	0	1
59	1	1	2	2	1	1	1	1	4	0	0	0	0	2	2	1	2	1	1	1	3	62	0	1
69	2	1	1	1	1	1	1	1	4	0	0	0	0	2	1	1	2	1	1	1	2	62	0	1
50	1	1	1	3	1	1	2	1	4	1	0	0	0	2	2	1	2	1	1	1	3	62	0	1
56	2	2	3	1	1	2	1	1	4	0	0	0	0	2	2	1	2	1	1	1	3	62	0	1
73	1	2	2	2	5	2	2	1	4	0	0	1	0	3	2	2	1	2	1	1	4	62	0	1
64	1	3	1	3	1	1	2	1	4	0	0	0	0	2	1	1	1	1	1	3	2	61	0	2
61	1	1	1	2	1	1	1	1	4	0	0	0	0	2	1	1	2	1	1	1	2	61	0	1
61	1	1	1	1	1	1	1	1	4	0	0	0	0	2	1	1	2	1	1	1	2	61	1	2
55	1	1	1	2	1	3	2	1	1	0	0	0	0	2	1	1	1	1	1	3	2	61	0	1
74	2	1	1	1	1	1	1	1	4	0	0	0	0	1	2	1	2	1	1	1	2	61	0	1
61	1	2	2	2	1	1	2	3	4	1	0	0	0	2	3	1	2	1	1	1	3	60	1	1
76	2	1	1	1	1	1	3	1	4	0	0	0	0	2	1	1	2	1	1	1	2	60	0	1
62	1	1	1	2	1	1	4	1	1	0	0	0	0	2	3	1	2	1	1	1	3	60	0	1
62	1	1	2	1	1	1	1	1	4	0	0	0	0	2	2	1	2	1	1	1	3	60	0	2
72	1	1	1	3	1	1	1	1	4	0	0	0	0	2	2	1	2	1	1	1	3	60	0	1
45	1	1	1	1	1	1	1	1	4	0	0	0	0	2	1	1	2	1	1	1	2	60	0	2
47	1	3	2	1	4	1	1	1	4	0	0	0	0	3	4	1	1	2	1	3	3	60	1	2
80	2	1	1	3	1	1	2	1	4	0	0	0	0	1	2	1	2	1	1	1	2	60	0	2
53	1	1	2	1	1	2	3	1	4	0	0	0	0	2	2	1	2	1	1	1	3	60	0	1
60	1	1	1	4	1	1	4	1	4	0	0	0	0	2	2	1	2	1	1	1	3	60	0	1
56	2	1	1	1	2	1	1	3	2	0	0	0	0	1	3	1	1	1	1	3	2	60	0	1
43	1	1	1	2	1	1	4	1	4	0	0	0	0	2	1	1	2	1	1	1	2	60	0	1
75	1	1	1	2	1	1	1	1	4	0	0	0	0	2	2	1	1	1	1	3	3	60	0	1
31	1	1	1	3	1	1	1	1	4	1	0	0	0	2	4	1	1	2	1	1	3	60	1	2
46	1	1	1	3	1	2	1	1	4	0	0	0	0	2	2	1	2	1	1	1	3	60	0	1
77	1	3	1	2	1	2	2	1	4	0	0	0	0	2	2	1	2	1	1	1	3	59	0	1
62	1	1	4	1	3	1	1	2	4	0	0	0	0	1	4	1	1	2	1	3	2	59	0	1
59	1	3	1	3	4	1	1	1	3	0	0	0	0	2	2	1	1	2	1	1	2	59	0	2
65	1	1	3	4	1	1	1	1	4	0	0	0	0	2	1	1	2	1	1	1	2	59	0	2
61	1	1	1	2	1	3	1	1	4	0	0	0	0	1	1	1	2	1	1	1	2	59	0	2
70	1	1	1	4	3	1	1	3	2	0	0	0	0	1	3	1	1	2	1	3	2	59	0	1
58	1	1	1	2	1	1	2	1	4	0	0	0	0	2	2	1	2	1	1	1	3	59	1	2
65	2	3	5	3	1	1	1	1	4	0	0	0	0	2	2	1	2	1	1	1	3	59	0	1
70	1	1	1	1	1	3	2	2	4	0	0	0	0	2	1	1	2	1	1	1	2	59	0	1
55	1	1	1	2	1	1	1	1	4	0	0	0	0	1	3	1	2	1	1	1	3	59	1	1
42	2	1	3	1	1	2	1	2	4	0	0	0	0	2	4	2	1	2	1	3	4	59	1	1
67	1	1	1	1	1	3	2	3	4	1	0	0	0	2	1	1	2	1	1	1	2	59	0	1
57	1	1	3	1	1	3	1	2	4	0	0	0	0	1	1	1	1	1	1	3	2	59	0	1
61	1	1	2	4	1	1	2	1	4	0	0	0	0	1	3	1	2	1	1	1	3	59	0	2
64	1	1	1	2	3	3	1	1	4	0	0	0	0	2	1	1	2	1	1	1	2	59	1	1
59	1	1	1	3	1	1	2	1	1	0	0	0	0	2	1	1	2	1	1	1	2	58	0	1
50	1	1	1	2	1	1	1	1	4	0	0	0	0	2	3	1	1	1	1	3	3	58	0	1
56	1	1	1	1	3	1	1	2	4	0	0	0	0	1	2	1	1	2	1	3	2	58	0	2
31	1	1	3	3	1	1	2	1	4	0	0	0	0	2	2	1	2	1	1	1	3	58	0	2
62	1	3	3	1	1	1	2	1	4	0	0	0	0	1	2	1	2	1	1	1	2	58	0	2
64	1	3	1	2	1	1	4	1	4	0	0	0	0	1	2	1	2	1	1	1	2	58	0	1
62	1	1	5	1	1	3	3	1	4	0	0	0	0	2	1	1	2	1	1	1	2	58	1	1
33	1	3	3	3	1	1	2	1	4	0	0	0	0	2	4	1	2	1	1	1	3	58	0	1
71	1	1	1	3	1	1	4	1	4	0	0	0	0	2	1	1	2	1	1	1	2	58	0	2
71	1	1	3	3	1	1	2	1	4	0	0	0	0	2	2	1	2	1	1	1	3	58	0	1
74	2	1	3	1	1	1	1	1	4	0	0	0	0	2	1	1	2	1	1	1	2	57	0	1
61	2	1	1	3	1	1	2	1	4	1	0	0	0	2	1	1	2	1	1	1	2	57	1	1
72	1	1	1	1	1	1	1	1	4	0	0	0	0	1	2	1	2	1	1	1	2	57	1	1
63	1	1	3	4	1	1	2	1	1	0	0	0	0	2	2	1	1	2	1	1	3	57	1	1
70	2	1	1	4	1	1	1	1	4	0	0	0	0	2	2	1	2	1	1	1	3	57	0	1
58	1	3	1	1	1	1	2	1	4	0	0	0	0	1	2	1	2	1	1	1	2	57	0	1
66	2	1	1	1	1	1	1	1	4	0	0	0	0	2	3	1	1	2	1	1	3	57	1	1
65	2	2	2	1	1	1	1	2	4	0	0	0	0	2	1	1	2	1	1	1	2	57	0	1
68	1	1	1	2	1	1	1	1	4	0	0	0	0	2	1	1	2	1	1	1	2	57	0	1
54	1	1	1	2	1	1	2	1	4	0	0	0	0	1	2	1	2	1	1	1	2	57	0	1
65	1	3	1	2	4	1	1	2	4	0	0	0	0	2	2	1	2	1	1	1	2	57	0	1
79	2	1	1	4	1	1	1	1	4	0	0	0	0	2	2	1	2	1	1	1	3	57	0	2
45	1	1	3	2	1	1	4	2	4	0	0	0	0	2	1	1	2	1	1	1	2	57	0	2
76	1	1	1	4	1	3	4	1	4	0	0	0	0	2	1	1	2	1	1	1	2	57	0	2
68	2	2	2	1	1	1	1	1	4	0	0	0	0	1	2	1	2	1	1	1	2	57	1	2
65	1	1	1	1	1	1	1	1	4	0	0	0	0	1	2	1	2	1	1	1	2	56	0	1
70	1	1	1	2	4	1	4	1	4	0	0	0	0	1	3	1	2	1	1	1	2	56	0	1
63	1	1	1	1	1	1	2	1	4	0	0	0	0	2	2	1	2	1	1	1	3	56	1	2
68	1	1	3	2	1	1	4	2	4	0	0	0	0	2	2	1	2	1	1	1	3	56	1	2
62	1	1	3	3	1	1	4	1	4	0	0	0	0	2	2	1	1	1	1	3	3	56	1	1
46	1	1	1	4	1	1	1	1	4	0	0	0	0	3	2	1	2	1	1	1	3	56	1	2
57	1	1	1	4	1	1	1	1	4	0	0	0	0	2	2	1	1	1	1	3	3	56	0	2
47	1	1	1	3	5	1	1	1	4	0	0	0	0	3	1	1	1	2	1	3	2	56	1	1
50	1	1	1	2	3	1	1	3	2	0	0	0	0	3	1	1	1	2	1	3	2	56	0	1
51	1	1	1	2	1	2	4	1	4	0	0	0	0	2	2	1	2	1	1	1	3	56	1	1
75	1	1	2	3	1	1	2	1	4	0	0	0	0	2	2	1	2	1	1	1	3	56	0	1
53	1	1	1	2	1	2	1	1	4	0	0	1	0	1	1	2	2	1	1	1	4	56	1	1
43	1	1	1	3	1	3	4	1	4	0	0	0	0	2	1	1	2	1	1	1	2	56	1	1
43	1	1	1	3	1	1	1	1	4	0	0	0	0	2	2	1	2	1	1	1	3	56	0	1
56	1	2	1	3	4	2	4	3	4	0	0	0	0	3	2	1	2	1	1	1	3	56	0	1
60	1	2	2	4	1	2	1	1	4	0	0	0	0	2	2	2	2	1	1	1	4	55	0	2
65	1	3	1	4	1	1	1	1	4	0	0	0	0	2	2	1	2	1	1	1	2	55	1	1
60	1	1	3	4	1	2	1	1	1	0	0	0	0	2	2	1	2	1	1	1	3	55	0	1
53	1	1	1	3	1	1	2	1	4	0	0	0	0	2	2	1	2	1	1	1	3	55	1	2
45	2	1	1	2	1	1	1	1	4	0	0	0	0	2	2	1	2	1	1	1	3	55	1	2
66	1	1	1	1	1	1	3	1	4	0	0	0	0	2	2	1	2	1	1	1	3	55	0	1
57	1	1	3	1	1	1	4	1	4	0	0	0	0	2	1	1	2	1	1	1	2	55	0	1
67	1	1	1	2	1	2	1	1	4	0	0	0	0	2	4	1	2	1	1	1	3	55	0	2
81	1	1	1	3	1	1	1	1	1	0	0	0	0	1	3	1	2	1	1	1	3	55	0	2
51	1	1	3	4	1	1	3	1	4	0	0	0	0	1	2	1	2	1	1	1	2	54	0	1
65	1	1	1	4	1	1	4	2	4	0	0	0	0	2	1	1	2	1	1	1	2	54	1	1
66	1	1	1	3	1	1	2	1	4	0	0	0	0	2	1	1	1	1	1	3	2	54	0	2
69	1	1	1	4	1	1	3	1	4	0	0	0	0	2	2	1	2	1	1	1	3	54	0	1
37	2	3	1	2	4	1	1	2	4	0	0	0	0	2	2	1	1	2	1	3	2	54	0	1
62	2	1	1	1	1	1	1	1	4	0	0	0	0	2	2	1	2	1	1	1	3	54	0	2
52	2	1	2	3	3	1	1	2	4	0	0	0	0	2	1	1	1	2	1	3	2	54	0	1
68	1	1	1	2	1	2	1	2	4	0	0	0	0	2	4	1	2	1	1	1	3	54	0	1
55	1	3	3	3	1	1	2	1	3	0	0	0	0	2	2	1	2	1	1	1	3	54	0	2
69	1	1	1	1	1	3	1	1	4	0	0	0	0	1	1	1	2	1	1	1	2	54	0	1
55	1	3	1	2	1	3	1	1	1	0	0	0	0	2	1	1	2	1	1	1	2	54	0	1
66	2	1	2	2	1	1	2	1	4	0	0	0	0	1	4	1	1	2	1	3	3	54	0	2
61	1	1	1	4	3	1	1	2	4	0	0	0	0	2	3	1	1	2	1	1	3	54	0	2
58	1	1	1	1	1	2	4	1	4	0	0	0	0	2	1	2	2	1	1	1	4	54	0	1
58	1	1	3	1	1	1	2	1	1	0	0	0	0	2	3	1	1	1	1	3	3	54	1	1
63	1	1	1	2	1	1	1	1	4	0	0	0	0	2	1	1	2	1	1	1	2	54	0	1
58	1	1	1	2	1	3	4	1	4	0	0	0	0	2	1	1	2	1	1	1	2	54	0	1
61	1	1	1	1	1	1	2	1	1	0	0	0	0	2	4	1	2	1	1	1	3	53	0	1
55	1	1	1	4	1	2	1	1	4	0	0	0	0	2	3	1	2	1	1	1	3	53	0	2
67	1	1	1	1	1	3	1	1	4	0	0	0	0	1	1	1	2	1	1	1	2	53	1	1
61	1	1	1	3	1	1	2	1	4	0	0	0	0	2	3	1	2	1	1	1	3	53	0	1
60	1	1	1	2	1	1	1	1	4	0	0	0	0	2	1	1	2	1	1	1	2	53	0	1
63	1	1	1	3	1	1	1	1	4	0	0	0	0	2	2	1	2	1	1	1	3	53	0	1
50	1	1	1	2	4	1	1	3	2	0	0	0	0	2	2	1	1	2	1	3	2	53	0	1
50	2	3	1	1	1	2	1	1	4	1	0	0	0	2	2	1	1	1	1	3	3	53	0	1
59	1	1	1	2	2	1	1	1	4	0	0	0	0	2	3	1	1	2	1	3	3	53	1	2
61	1	1	1	2	1	1	3	1	4	0	0	0	0	2	2	1	2	1	1	1	3	53	0	1
55	1	1	1	3	1	1	1	1	4	0	0	0	0	2	2	1	1	1	1	3	3	53	0	1
77	1	1	1	4	1	1	1	1	4	0	0	0	0	1	3	1	2	1	1	1	3	53	1	1
42	2	2	3	1	1	1	1	2	4	0	0	0	0	2	1	1	2	1	1	1	2	53	0	1
55	1	1	2	4	1	1	4	1	4	0	0	0	0	2	1	1	2	1	1	1	2	53	0	2
67	1	1	1	3	1	1	1	2	4	0	0	0	0	2	3	1	2	1	1	1	3	52	1	1
65	1	1	1	3	1	2	4	1	4	0	0	0	0	2	2	1	2	1	1	1	3	52	0	1
58	1	1	5	2	1	1	2	1	1	0	0	0	0	2	2	1	2	1	1	1	3	52	0	1
58	1	1	1	3	1	1	2	1	4	0	0	0	0	1	2	1	2	1	1	1	2	52	1	2
66	1	1	1	2	1	1	2	1	4	0	0	0	0	2	2	1	1	1	1	3	3	52	0	1
82	1	1	1	2	1	1	1	2	4	1	0	0	0	2	2	1	2	1	1	1	3	52	0	1
63	1	3	3	3	5	1	1	1	3	0	0	0	0	3	4	1	1	2	1	1	3	52	0	1
58	1	1	1	4	1	1	2	1	4	0	0	0	0	1	2	1	2	1	1	1	2	52	0	2
43	1	1	1	2	1	1	2	1	4	0	0	0	0	2	3	1	2	1	1	1	3	52	0	1
57	2	1	1	2	1	1	1	2	4	0	0	0	0	1	2	1	2	1	1	1	2	52	0	1
55	1	1	1	1	1	1	4	1	4	0	0	0	0	2	1	1	2	1	1	1	2	52	0	2
49	2	1	1	3	1	1	4	1	4	0	0	0	0	2	2	1	2	1	1	1	3	52	0	1
63	1	3	1	1	1	1	2	1	4	0	0	0	0	1	2	1	2	1	1	1	2	51	1	1
76	1	1	3	3	4	1	1	1	4	0	0	0	0	2	2	1	2	1	1	1	2	51	1	2
71	1	1	1	2	1	1	1	1	4	0	0	0	0	2	2	1	2	1	1	1	3	51	0	1
56	1	1	1	4	1	1	1	1	1	0	0	0	0	2	2	1	2	1	1	1	3	51	0	1
63	1	1	1	2	1	2	1	1	4	0	0	0	0	2	3	1	2	1	1	1	3	51	1	1
54	1	1	3	4	1	2	1	1	4	0	0	0	0	2	2	1	2	1	1	1	3	51	1	1
64	1	1	1	1	1	1	2	1	4	0	0	0	0	2	3	1	2	1	1	1	3	51	0	1
68	1	1	1	4	1	1	1	3	2	0	0	0	0	2	4	1	2	1	1	1	3	51	1	1
71	2	3	4	3	5	1	1	1	1	0	0	0	0	3	2	1	1	2	1	1	3	51	1	2
64	1	1	1	4	1	1	2	1	4	0	0	0	0	2	1	1	2	1	1	1	2	51	1	1
62	1	1	1	2	1	1	1	1	4	0	0	0	0	2	3	1	1	1	1	3	3	51	1	1
39	2	3	1	1	4	2	1	1	4	0	0	0	0	3	3	2	1	2	1	1	4	51	0	2
61	1	1	2	2	1	1	4	1	4	0	0	0	0	3	2	1	1	1	1	3	3	51	0	2
70	1	1	1	4	1	1	1	1	4	0	0	0	0	1	3	1	2	1	1	1	3	51	0	1
53	1	1	1	4	1	2	1	2	4	1	0	0	0	2	2	1	2	1	1	1	3	51	1	1
63	2	1	3	3	1	1	2	1	4	0	0	0	0	3	2	1	2	1	1	1	3	51	0	2
79	1	1	1	2	1	1	1	1	4	0	0	0	0	2	3	1	1	1	1	3	3	51	1	1
60	1	1	1	2	1	1	2	1	4	0	0	0	0	2	2	1	2	1	1	1	3	51	0	2
63	1	1	1	2	1	1	1	1	4	0	0	0	0	2	2	1	1	1	1	3	3	51	0	1
73	1	1	1	1	1	2	1	1	4	0	0	0	0	2	2	1	2	1	1	1	3	50	1	2
58	2	1	1	3	1	1	3	1	4	0	0	0	0	3	4	1	2	1	1	1	3	50	0	1
38	1	1	1	3	1	2	4	1	4	0	0	0	0	3	2	1	2	1	1	1	3	50	0	2
66	1	1	1	2	1	1	1	1	4	0	0	0	0	2	2	1	2	1	1	1	3	50	0	1
45	1	3	1	1	1	1	1	2	4	0	0	0	0	2	1	1	1	2	1	1	2	50	0	1
74	1	1	1	1	1	1	1	1	4	0	0	0	0	2	1	1	2	1	1	1	2	50	0	1
40	1	3	3	3	1	1	1	1	4	0	0	0	0	2	2	1	1	1	1	3	3	50	0	1
60	1	1	1	1	1	1	1	2	4	0	0	0	0	1	2	1	2	1	1	1	2	50	0	2
79	2	1	4	1	3	1	2	1	4	0	0	0	0	2	2	1	2	1	1	1	2	50	1	1
69	2	1	1	3	1	1	4	1	4	0	0	0	0	2	2	1	1	1	1	3	3	50	0	2
62	1	2	3	3	3	2	1	1	4	0	0	0	0	3	3	1	1	2	1	1	3	50	1	2
66	1	1	1	2	1	1	2	1	4	0	0	0	0	2	2	1	2	1	1	1	3	50	0	1
69	1	1	1	4	1	1	4	1	4	0	0	0	0	2	2	1	2	1	1	1	3	50	0	1
69	2	1	4	1	1	1	2	1	4	0	0	0	0	2	3	1	2	1	1	1	3	50	1	1
62	1	1	1	2	1	1	1	1	4	0	0	0	0	1	2	1	2	1	1	1	2	50	1	1
76	1	1	1	4	1	1	3	1	4	0	0	0	0	2	2	1	2	1	1	1	3	49	0	1
67	1	1	1	2	1	1	1	1	4	0	0	0	0	2	2	1	1	2	1	1	3	49	0	2
77	1	1	1	1	1	1	3	1	4	0	0	0	0	1	2	1	2	1	1	1	2	49	0	2
62	1	1	1	3	1	1	2	1	4	0	0	0	0	3	2	1	2	1	1	1	3	49	0	1
44	2	1	2	1	1	1	2	1	4	0	0	0	0	2	1	1	2	1	1	1	2	49	0	2
65	1	1	1	1	1	1	4	1	4	0	0	0	0	2	1	1	2	1	1	1	2	49	0	1
49	1	1	1	1	1	1	2	1	4	0	0	0	0	1	3	1	1	1	1	3	3	49	0	1
29	1	2	3	1	2	1	1	2	4	0	0	0	0	2	1	1	1	2	1	3	2	49	0	1
67	1	3	1	2	1	1	1	1	4	0	0	0	0	2	2	1	2	1	1	1	3	49	0	2
66	1	1	1	3	1	1	1	1	4	0	0	0	0	2	1	1	2	1	1	1	2	49	0	1
63	2	1	1	4	1	1	2	1	4	0	0	0	0	1	2	1	2	1	1	1	2	49	0	1
61	1	1	1	1	1	1	1	1	4	0	0	0	0	1	2	1	2	1	1	1	2	49	1	1
64	1	1	1	1	1	1	2	1	4	0	0	0	0	2	2	1	2	1	1	1	3	49	0	1
56	1	1	1	1	1	1	2	1	4	0	0	0	0	2	2	1	2	1	1	1	3	49	0	2
55	1	1	1	4	1	1	1	1	4	0	0	0	0	2	2	1	2	1	1	1	3	49	0	1
52	1	1	1	2	1	1	2	1	4	0	0	0	0	2	1	1	2	1	1	1	2	49	0	1
53	2	3	1	2	1	2	2	1	4	0	0	0	0	2	3	1	2	1	1	1	3	48	0	1
80	2	3	4	3	3	1	1	1	4	0	0	0	0	2	2	1	2	1	1	1	2	48	1	1
49	1	3	1	2	1	1	1	1	4	0	0	0	0	2	3	1	2	1	1	1	3	48	1	2
66	1	1	1	2	1	1	1	1	4	1	0	0	0	2	1	1	2	1	1	1	2	48	1	1
41	1	1	1	2	1	2	2	1	4	0	0	0	0	2	4	1	1	1	1	3	3	48	1	1
79	2	1	4	1	1	1	1	1	4	0	0	0	0	2	1	1	2	1	1	1	2	48	0	1
65	1	1	2	2	1	2	2	1	4	0	0	0	0	2	2	1	2	1	1	1	3	48	0	1
64	1	1	1	1	1	1	2	1	4	0	0	0	0	2	1	1	2	1	1	1	2	48	0	1
68	1	1	1	1	1	1	4	1	4	0	0	0	0	2	3	1	2	1	1	1	3	48	0	1
35	2	1	3	3	2	1	1	3	2	1	0	0	0	2	2	1	1	2	1	3	2	48	0	1
64	1	1	1	3	1	1	1	1	4	0	0	0	0	2	3	1	2	1	1	1	3	48	1	2
68	1	1	3	1	1	1	1	2	4	0	0	0	0	1	2	1	2	1	1	1	2	48	1	1
73	1	1	1	1	4	1	2	1	1	0	0	0	0	2	1	1	1	2	1	3	2	48	1	1
57	1	1	1	2	1	2	2	1	4	0	0	0	0	2	2	1	1	1	1	3	3	48	0	1
65	1	1	1	2	1	3	1	1	4	0	0	0	0	2	1	1	2	1	1	1	2	48	1	1
75	2	1	1	1	1	1	2	1	4	0	0	0	0	2	2	1	2	1	1	1	3	48	0	2
53	1	1	1	2	1	1	1	1	4	0	0	0	0	2	2	1	2	1	1	1	3	48	0	2
53	1	1	3	3	1	1	2	1	4	0	0	0	0	2	1	1	2	1	1	1	2	48	0	1
60	1	1	1	2	1	1	2	1	4	0	0	0	0	2	2	1	2	1	1	1	3	48	0	1
62	1	1	1	3	1	1	1	1	4	0	0	0	0	2	2	1	1	3	1	1	3	48	0	2
49	1	1	2	2	1	1	2	1	4	0	0	0	0	2	2	1	2	1	1	1	3	48	1	1
53	1	1	1	3	1	2	2	1	4	0	1	0	0	1	2	2	2	1	1	1	4	48	0	1
55	1	2	1	2	2	1	1	1	4	0	0	0	0	2	2	1	1	2	1	3	2	48	1	1
67	1	1	1	4	1	1	1	1	4	0	0	0	0	2	2	1	2	1	1	1	3	48	0	1
53	1	1	1	1	1	1	4	1	4	0	0	0	0	2	2	1	2	1	1	1	3	47	0	1
64	1	1	1	1	1	1	2	1	4	0	0	0	0	2	2	1	1	1	1	3	3	47	0	1
74	1	1	2	4	1	1	4	1	4	0	0	0	0	2	2	1	2	1	1	1	3	47	1	1
60	1	1	1	2	1	1	2	1	4	0	0	0	0	3	2	1	1	1	1	3	3	47	1	1
71	2	1	1	2	1	1	1	1	4	0	0	0	0	2	2	1	2	1	1	1	3	47	1	2
72	1	1	1	3	1	2	1	1	4	0	0	0	0	2	3	1	2	1	1	1	3	47	1	1
51	2	3	1	4	2	1	1	2	4	0	0	0	0	3	2	1	2	1	1	1	3	47	1	2
60	1	1	1	1	1	1	1	2	4	0	0	0	0	2	1	1	2	1	1	1	2	47	0	2
81	1	1	1	1	1	1	1	1	4	0	0	0	0	2	2	1	2	1	1	1	3	47	0	2
61	1	3	1	2	1	1	2	1	1	0	0	0	0	2	3	1	2	1	1	1	3	46	1	1
57	1	1	1	1	1	1	2	1	4	0	0	0	0	2	2	1	2	1	1	1	3	46	0	1
62	1	1	2	1	1	1	2	1	4	0	0	0	0	2	1	1	2	1	1	1	2	46	1	1
71	1	1	1	3	1	2	4	1	4	0	0	0	0	1	2	2	2	1	1	1	4	46	1	1
70	1	1	1	3	1	1	2	1	4	0	0	0	0	2	3	1	1	3	1	1	3	46	1	1
67	1	1	3	1	1	3	1	1	3	0	0	0	0	1	1	1	2	1	1	1	2	46	0	1
53	1	1	1	3	1	1	2	1	4	0	0	0	0	1	3	1	1	2	1	3	3	46	1	1
67	1	1	1	4	1	1	2	1	4	0	0	0	0	1	3	1	2	1	1	1	3	46	0	1
67	1	1	1	3	1	1	1	1	4	0	0	0	0	2	3	1	2	1	1	1	3	46	1	2
39	1	2	1	1	1	1	2	1	4	0	0	0	0	2	3	1	2	1	1	1	3	45	1	2
55	1	1	1	2	1	1	1	1	4	0	0	0	0	1	3	1	2	1	1	1	3	45	0	2
69	1	1	1	1	1	3	1	1	4	0	0	0	0	1	1	1	2	1	1	1	2	45	0	1
67	1	1	1	4	1	3	3	1	4	0	0	0	0	2	1	1	2	1	1	1	2	45	0	1
54	1	1	2	1	1	1	1	1	4	0	0	0	0	2	2	1	2	1	1	1	3	45	1	2
60	1	1	5	1	1	1	2	1	4	0	0	0	0	2	4	1	2	1	1	1	3	45	0	1
59	1	1	1	4	1	1	3	1	4	0	0	0	0	2	1	1	2	1	1	1	2	45	1	1
49	1	1	1	2	1	1	1	1	4	0	0	0	0	2	2	1	2	1	1	1	3	45	1	1
76	1	1	1	2	1	1	2	1	4	0	0	0	0	2	1	1	2	1	1	1	2	45	0	1
62	1	1	1	2	1	1	2	1	4	0	0	0	0	2	3	1	2	1	1	1	3	45	0	1
69	1	3	1	3	1	1	1	1	4	0	0	0	0	2	1	1	2	1	1	1	2	45	0	1
72	1	1	2	3	1	1	1	3	2	0	0	0	0	2	4	1	1	1	1	3	3	45	1	1
80	1	1	1	2	1	1	1	1	4	0	0	0	0	2	2	1	2	1	1	1	3	45	0	1
51	2	1	3	3	5	1	1	2	4	0	0	0	0	1	4	1	1	2	1	3	3	45	1	2
61	2	1	2	4	5	1	1	3	2	0	0	0	0	2	4	1	1	1	1	3	3	45	0	1
68	1	1	3	4	1	1	4	1	4	0	0	0	0	2	2	1	2	1	1	1	3	45	0	2
65	1	1	2	1	1	1	2	1	4	0	0	0	0	2	2	1	2	1	1	1	3	45	1	1
72	2	1	1	1	2	1	1	1	4	0	0	0	0	3	2	1	2	1	1	1	3	45	0	2
73	1	1	1	4	1	1	2	1	4	0	0	0	0	2	2	1	1	2	1	1	3	45	0	1
68	1	1	1	2	1	3	1	1	4	0	0	0	0	1	1	1	2	1	1	1	2	45	1	1
71	2	2	3	1	1	1	2	1	4	0	0	0	0	2	2	1	2	1	1	1	3	45	0	1
63	1	1	2	2	1	1	1	1	4	0	0	0	0	1	3	1	2	1	1	1	3	44	1	1
74	2	1	1	2	4	3	1	2	4	1	0	0	0	2	1	1	1	2	1	3	2	44	0	1
60	1	3	1	1	1	1	2	1	4	0	0	0	0	2	2	1	2	1	1	1	3	44	1	2
69	1	1	1	1	1	3	1	1	3	0	0	0	0	1	1	1	2	1	1	1	2	44	1	1
56	2	1	1	2	1	3	1	3	4	0	0	0	0	2	1	1	2	1	1	1	2	44	0	2
50	1	1	1	4	1	1	1	2	4	0	0	0	0	2	2	1	2	1	1	1	3	44	0	1
49	1	1	2	4	1	1	1	1	3	0	0	0	0	1	2	1	2	1	1	1	2	44	0	1
66	1	1	1	2	1	1	2	1	4	0	0	0	0	2	3	1	2	1	1	1	3	44	1	2
58	2	1	1	2	1	1	2	1	4	0	0	0	0	2	3	1	2	1	1	1	3	44	1	1
47	1	1	1	1	1	1	1	1	4	0	0	0	0	2	2	1	2	1	1	1	3	44	0	1
53	1	1	1	4	1	1	1	1	4	0	0	0	0	2	2	1	1	1	1	3	3	44	1	1
58	1	2	3	4	1	1	1	1	4	0	0	0	0	2	2	1	2	1	1	1	3	44	0	1
56	1	1	1	1	1	1	2	1	4	0	0	0	0	2	2	1	2	1	1	1	3	44	0	2
64	1	1	3	2	1	1	2	1	4	0	0	0	0	2	2	1	2	1	1	1	3	44	1	2
65	1	1	4	4	1	1	2	1	1	0	0	0	0	2	1	1	2	1	1	1	2	44	0	1
41	1	1	1	3	1	1	2	1	4	0	0	0	0	2	3	1	2	1	1	1	3	44	0	1
44	1	1	1	1	1	1	2	1	4	0	0	0	0	2	1	1	2	1	1	1	2	44	0	2
73	2	1	4	4	1	1	4	1	4	0	0	0	0	3	3	1	2	1	1	1	3	44	1	1
44	1	1	1	3	4	1	1	2	4	0	0	0	0	2	3	1	1	2	1	1	3	43	1	2
47	2	1	1	2	1	3	4	1	4	1	0	0	0	2	1	1	1	1	1	3	2	43	0	1
48	1	1	1	1	1	1	1	1	4	0	0	0	0	2	2	1	2	1	1	1	3	43	1	1
79	1	1	1	3	1	2	1	1	4	0	0	0	0	2	3	1	2	1	1	1	3	43	1	1
65	1	1	1	1	1	3	2	1	4	0	0	0	0	2	1	1	2	1	1	1	2	43	1	2
60	1	2	1	3	1	1	2	1	4	0	0	0	0	2	2	1	1	1	1	3	3	43	1	1
67	1	1	1	2	1	1	1	1	4	0	0	0	0	2	1	1	2	1	1	1	2	43	1	1
65	1	1	1	3	1	1	1	1	4	0	0	0	0	2	1	1	2	1	1	1	2	43	0	1
52	1	2	3	4	1	1	2	1	1	0	0	0	0	2	2	1	2	1	1	1	3	43	0	1
50	2	1	1	3	1	1	1	1	4	0	0	0	0	2	2	1	2	1	1	1	3	42	0	1
70	2	1	1	1	5	1	1	2	4	0	0	0	0	3	1	1	1	2	1	1	2	42	0	1
53	1	1	3	1	1	3	1	1	4	0	0	0	0	2	1	1	2	1	1	1	2	42	1	1
62	1	1	1	3	4	1	1	2	4	0	0	0	0	2	3	1	1	2	1	1	3	42	1	1
62	1	1	1	1	1	1	4	1	4	0	0	0	0	2	3	1	2	1	1	1	3	42	1	2
60	2	1	1	1	1	2	2	1	4	0	0	0	0	2	1	2	1	1	1	3	4	42	1	1
66	1	1	3	3	1	2	2	1	4	0	0	0	0	2	2	2	2	1	1	1	4	42	1	1
60	1	1	1	3	3	1	1	3	2	0	0	0	0	2	4	1	1	2	1	3	3	42	1	1
69	1	1	2	2	1	1	2	1	4	0	0	0	0	2	1	1	2	1	1	1	2	42	1	2
61	1	1	1	2	1	1	1	1	4	0	0	0	0	2	3	1	2	1	1	1	3	42	0	1
52	1	1	3	2	1	1	2	1	4	1	0	0	0	1	2	1	2	1	1	1	2	42	0	2
58	2	1	1	2	1	1	1	1	4	0	0	0	0	2	2	1	2	1	1	1	3	42	0	1
43	1	1	3	3	1	1	1	1	4	0	0	0	0	2	2	1	2	1	1	1	3	41	1	1
74	1	1	1	2	1	3	1	1	4	0	0	0	0	1	1	1	2	1	1	1	2	41	0	2
56	1	1	1	2	1	1	4	1	4	0	0	0	0	2	2	1	1	1	1	3	3	41	1	1
49	1	1	1	1	1	1	3	1	4	0	0	0	0	2	3	1	1	3	1	1	3	41	0	2
62	1	3	1	2	1	1	2	1	4	0	0	0	0	2	1	1	2	1	1	1	2	41	0	1
60	2	1	3	3	1	1	2	1	4	0	0	0	0	3	1	1	2	1	1	1	3	41	0	1
44	2	1	1	1	1	1	2	1	4	0	0	0	0	2	2	1	2	1	1	1	3	41	1	1
49	2	1	3	2	1	1	1	2	4	0	0	0	0	2	3	1	1	2	1	3	3	41	1	1
57	1	2	3	3	3	1	1	3	2	0	0	0	0	2	2	1	1	1	1	3	2	41	1	1
71	1	1	1	2	1	1	1	1	1	0	0	0	0	2	1	1	2	1	1	1	2	41	0	1
63	2	1	4	1	1	3	3	1	4	1	0	0	0	2	1	1	2	1	1	1	2	41	1	2
68	1	1	1	2	1	2	1	2	4	0	0	1	1	1	2	2	1	2	1	3	4	41	1	1
52	1	1	1	1	1	1	2	1	4	0	0	0	0	2	1	1	2	1	1	1	2	41	0	2
53	1	2	1	1	4	1	1	3	2	0	0	0	0	3	4	1	1	2	1	3	3	41	1	1
68	1	1	1	1	1	1	2	1	4	0	0	0	0	2	3	1	1	1	1	3	3	41	1	2
59	1	1	1	3	1	1	4	1	4	0	0	0	0	2	1	1	2	1	1	1	2	41	0	1
62	1	1	2	4	1	1	1	1	4	0	0	0	0	1	3	1	1	1	1	3	3	41	1	1
49	2	1	1	1	1	1	1	2	4	0	0	0	0	2	3	1	2	1	1	1	3	41	1	2
53	1	3	1	2	1	1	2	1	1	0	0	0	0	2	3	1	2	1	1	1	3	41	0	1
68	1	1	1	1	1	1	2	1	4	0	0	0	0	1	2	1	2	1	1	1	2	41	0	2
45	1	1	1	1	1	1	2	2	4	0	0	0	0	2	1	1	2	1	1	1	2	41	0	1
50	2	1	1	3	1	1	2	1	4	0	0	0	0	2	3	1	2	1	1	1	3	41	0	2
66	1	1	3	2	1	2	3	1	4	0	0	0	0	1	3	1	2	1	1	1	3	41	0	1
57	1	1	1	1	1	2	2	1	4	0	0	0	0	2	3	1	2	1	1	1	3	40	1	1
58	1	1	1	2	1	1	1	1	4	0	0	0	0	2	2	1	2	1	1	1	3	40	0	2
56	1	1	1	1	1	3	1	1	4	0	0	0	0	2	1	1	2	1	1	1	2	40	0	1
68	1	1	1	1	1	2	1	1	4	0	0	0	0	1	1	2	2	1	1	1	4	40	0	2
52	1	1	1	1	1	1	1	1	4	0	0	0	0	2	1	1	1	1	1	3	2	40	1	1
69	1	1	1	1	1	1	1	2	4	0	0	0	0	2	2	1	2	1	1	1	3	40	0	2
65	1	1	1	1	3	1	1	2	4	1	0	0	0	3	1	1	1	2	1	3	2	40	0	2
44	1	1	2	3	5	1	4	3	4	0	0	0	0	3	2	1	2	1	1	1	3	40	0	1
70	1	1	1	3	1	1	2	1	4	0	0	0	0	2	3	1	2	1	1	1	3	40	0	2
79	1	3	1	1	1	2	1	1	4	0	0	0	0	1	3	1	2	1	1	1	3	40	0	2
39	1	1	1	3	1	2	2	1	1	0	0	0	0	2	3	2	2	1	1	1	4	40	1	1
84	1	1	4	4	1	1	2	1	4	0	0	0	0	1	2	1	2	1	1	1	2	40	1	1
65	1	1	1	4	1	1	2	1	4	0	0	0	0	2	1	1	2	1	1	1	2	40	1	1
69	1	1	1	3	4	1	2	1	1	1	0	0	0	2	2	1	2	1	1	1	2	40	0	1
59	1	3	1	2	3	1	2	1	1	0	0	0	0	3	3	1	1	2	1	3	3	40	0	2
61	1	1	1	4	1	1	2	1	4	0	0	0	0	1	2	1	2	1	1	1	2	40	0	1
46	1	3	3	2	1	2	2	1	4	0	0	0	0	2	3	1	2	1	1	1	3	39	1	1
63	1	1	2	2	1	1	2	1	4	0	0	0	0	2	2	1	2	1	1	1	3	39	0	1
60	1	3	1	3	3	1	1	1	4	0	0	0	0	3	1	1	1	2	1	1	3	39	0	1
56	1	3	1	3	1	1	1	2	4	0	0	0	0	3	2	1	1	2	1	3	3	39	0	1
71	1	1	4	3	1	1	2	1	4	0	0	0	0	3	2	1	2	1	1	1	3	39	0	1
65	1	1	3	4	1	1	2	1	4	0	0	0	0	2	1	1	2	1	1	1	2	39	0	1
54	1	2	1	3	4	1	1	3	2	0	0	0	0	3	4	1	2	1	1	1	3	39	1	2
69	2	1	1	4	1	1	1	1	1	0	0	0	0	2	1	1	2	1	1	1	2	39	0	2
53	1	3	5	2	1	1	1	1	4	0	0	0	0	2	3	1	2	1	1	1	3	39	0	1
59	1	1	2	4	1	1	1	1	4	0	0	0	0	2	2	1	2	1	1	1	3	39	1	1
70	1	1	1	3	1	1	2	1	4	0	0	0	0	2	2	1	2	1	1	1	3	39	1	1
81	1	1	1	2	1	1	1	1	4	0	0	0	0	2	1	1	2	1	1	1	2	39	0	1
51	1	1	1	2	1	1	2	1	4	1	0	0	0	2	2	1	1	2	1	3	3	39	1	2
71	1	1	1	3	1	1	2	1	4	0	0	0	0	2	2	1	1	1	1	3	3	39	1	1
61	1	1	1	4	1	1	2	1	4	0	0	0	0	2	3	1	2	1	1	1	3	39	1	2
80	2	1	4	2	1	3	1	1	4	0	0	0	0	2	1	1	2	1	1	1	2	39	1	1
45	1	1	3	4	1	1	2	1	4	0	0	0	0	2	3	1	2	1	1	1	3	39	1	2
63	1	1	3	2	1	2	2	1	4	0	0	0	0	2	2	1	2	1	1	1	3	39	0	1
68	1	1	2	3	1	1	2	1	4	0	0	0	0	2	2	1	2	1	1	1	3	39	0	1
57	1	1	3	4	4	2	1	2	4	0	0	0	0	1	1	2	2	1	1	1	4	39	1	2
54	2	1	1	4	1	3	1	1	4	0	0	0	0	2	1	1	2	1	1	1	2	39	0	2
52	1	1	3	4	1	1	2	1	4	0	0	0	0	2	1	1	2	1	1	1	2	39	0	1
50	1	1	1	1	1	1	2	1	4	0	0	0	0	2	2	1	1	1	1	3	3	39	0	1
71	1	1	1	1	1	1	2	1	4	0	0	0	0	2	1	1	2	1	1	1	2	38	1	1
76	1	1	3	4	1	3	1	1	4	0	0	0	0	1	1	1	1	3	1	1	2	38	0	1
56	1	1	2	2	1	2	1	1	4	0	1	0	0	2	2	2	2	1	1	1	4	38	1	2
62	1	1	2	2	3	1	1	1	4	0	0	0	0	3	1	1	2	1	1	1	2	38	0	2
46	1	1	1	4	1	1	1	3	2	0	0	0	0	3	2	1	2	1	1	1	3	38	1	2
51	1	1	1	1	1	1	2	1	4	0	0	0	0	1	2	1	2	1	1	1	2	38	0	1
59	2	1	2	3	5	1	1	1	4	0	0	0	0	3	2	1	1	2	1	1	3	38	0	2
59	2	1	3	4	1	1	1	1	4	0	0	0	0	2	3	1	2	1	1	1	3	38	1	1
70	1	1	1	4	1	1	1	3	2	0	0	0	0	2	1	1	2	1	1	1	2	38	0	1
85	1	1	4	2	1	1	1	1	4	0	0	0	0	2	3	1	2	1	1	1	3	38	1	1
67	1	1	5	1	1	1	1	1	4	0	0	0	0	1	2	1	2	1	1	1	2	38	1	2
64	1	1	1	3	1	1	2	1	4	0	0	0	0	2	2	1	2	1	1	1	3	38	1	1
56	2	3	1	3	4	3	2	1	4	0	0	0	0	2	1	1	2	1	1	1	2	38	0	1
50	2	1	1	2	5	3	1	3	2	0	0	0	0	2	1	1	2	1	1	1	2	38	0	1
69	2	1	1	1	1	1	2	1	4	0	0	0	0	2	2	1	2	1	1	1	3	38	0	2
67	2	1	1	1	1	1	4	1	4	0	0	0	0	1	2	1	2	1	1	1	2	38	0	1
60	2	1	4	1	1	2	1	1	4	0	0	0	0	2	4	1	2	1	1	1	3	38	0	1
58	2	2	2	3	3	1	1	1	4	0	0	0	0	3	2	1	1	2	1	3	3	38	1	2
72	2	2	3	2	5	1	2	1	4	0	0	0	0	2	4	1	2	1	1	1	3	38	1	1
60	1	1	1	3	1	1	2	1	4	0	0	0	0	2	3	1	2	1	1	1	3	38	0	1
48	1	1	1	1	1	1	2	1	4	0	0	0	0	2	3	1	2	1	1	1	3	38	0	2
70	2	2	1	2	5	1	1	2	4	0	0	0	0	2	3	1	1	2	1	3	3	38	0	1
56	1	2	1	2	3	1	2	1	4	0	0	0	0	2	3	1	1	2	1	1	3	38	1	1
52	1	1	1	2	1	3	2	1	4	0	0	0	0	2	1	1	2	1	1	1	2	38	1	1
50	1	1	2	4	5	3	1	2	4	0	0	0	0	2	1	1	1	2	1	1	2	37	1	1
54	1	2	3	3	3	1	2	1	4	0	0	0	0	3	3	1	1	2	1	3	3	37	1	1
60	1	1	1	3	1	1	4	1	4	0	0	0	0	2	2	1	2	1	1	1	3	37	0	1
66	1	1	1	2	1	2	4	1	4	0	0	0	0	2	3	2	1	1	1	3	4	37	1	2
65	1	1	1	1	1	2	1	1	4	0	0	0	0	2	4	1	2	1	1	1	3	37	0	1
46	1	3	2	3	5	1	1	1	4	0	0	0	0	2	2	1	1	2	1	3	2	37	1	2
41	1	1	3	4	1	1	2	1	4	0	0	0	0	2	2	1	2	1	1	1	3	37	1	1
44	1	1	1	3	5	1	1	2	4	0	0	0	0	2	3	1	1	2	1	3	3	37	0	1
72	1	1	1	4	1	1	1	1	4	0	0	0	0	1	2	1	2	1	1	1	2	37	1	1
43	1	3	1	4	1	2	2	1	4	0	0	0	0	2	3	2	1	1	1	3	4	37	1	1
63	1	1	5	3	5	1	4	1	4	0	0	0	0	3	1	1	1	1	1	3	3	37	1	1
62	2	1	1	3	1	1	2	1	4	0	0	0	0	2	2	1	2	1	1	1	3	37	0	2
49	2	1	1	3	1	2	3	1	4	0	0	0	0	3	2	1	1	1	1	3	3	37	1	1
63	1	1	1	1	1	1	1	2	4	0	0	0	0	2	3	1	2	1	1	1	3	37	1	2
65	1	1	1	2	1	1	2	1	4	0	0	0	0	2	3	1	2	1	1	1	3	37	0	2
53	2	2	1	3	1	1	1	2	4	0	0	0	0	3	2	1	2	1	1	1	3	37	1	2
56	1	1	1	2	1	1	2	1	4	0	0	0	0	2	3	1	1	1	1	3	3	37	1	2
64	1	1	1	2	1	1	1	2	4	0	0	0	0	2	3	1	2	1	1	1	3	37	0	1
60	1	1	1	1	3	1	1	1	4	0	0	0	0	1	3	1	1	1	1	3	2	37	0	2
61	1	1	3	2	1	1	2	1	4	0	0	0	0	1	2	1	2	1	1	1	2	36	1	2
61	2	1	1	1	1	1	1	1	4	0	0	0	0	2	3	1	2	1	1	1	3	36	1	2
68	1	1	3	1	1	1	1	1	4	0	0	0	0	1	2	1	2	1	1	1	2	36	0	1
67	1	1	1	2	1	1	1	1	4	0	0	0	0	2	1	1	2	1	1	1	2	36	0	1
77	1	1	1	2	1	2	2	1	4	0	0	0	0	2	2	1	2	1	1	1	3	36	0	1
57	1	1	3	2	1	1	1	1	4	0	0	0	0	2	3	1	2	1	1	1	3	36	1	1
65	1	1	2	2	1	1	2	1	4	0	0	0	0	2	3	1	2	1	1	1	3	36	1	2
61	2	3	1	2	4	1	1	1	4	0	0	0	0	1	2	1	1	2	1	3	2	36	0	1
75	1	1	1	3	1	3	1	1	4	0	0	0	0	1	1	1	2	1	1	1	2	36	0	1
35	1	3	3	1	1	1	1	1	4	0	0	0	0	2	1	1	2	1	1	1	2	36	1	2
55	1	2	2	3	1	1	2	1	4	0	0	0	0	2	1	1	2	1	1	1	2	36	0	2
66	1	1	1	1	1	1	2	1	4	0	0	0	0	2	2	1	1	3	1	1	3	36	1	1
64	1	1	1	2	1	1	1	1	4	0	0	0	0	2	2	1	2	1	1	1	3	36	1	2
37	1	1	3	2	3	1	1	3	2	0	0	0	0	3	4	1	1	2	1	3	3	36	1	1
65	1	1	1	3	1	1	2	1	4	0	0	0	0	2	1	1	2	1	1	1	2	36	0	1
49	1	1	1	3	4	1	4	1	3	0	0	0	0	2	3	1	1	1	1	3	3	36	1	2
53	1	1	2	3	1	1	2	1	4	0	0	0	0	2	2	1	1	1	1	3	3	36	0	2
52	1	1	1	3	1	1	2	1	4	0	0	0	0	2	2	1	2	1	1	1	3	36	0	2
53	1	1	1	2	1	1	1	1	4	0	0	0	0	2	2	1	2	1	1	1	3	36	0	1
70	1	1	1	4	1	3	1	1	4	0	0	0	0	2	1	1	2	1	1	1	2	36	0	1
51	1	3	1	2	1	1	1	1	4	0	0	0	0	2	2	1	1	1	1	3	3	35	1	2
62	1	1	1	2	1	1	1	1	4	0	0	0	0	2	3	1	2	1	1	1	3	35	1	2
41	2	1	1	3	1	1	1	1	3	1	0	0	0	2	2	1	2	1	1	1	3	35	1	1
75	1	1	1	2	1	1	1	1	4	0	0	0	0	1	2	1	2	1	1	1	2	35	1	1
49	1	1	5	3	1	2	4	1	4	0	0	0	0	2	2	1	2	1	1	1	3	35	1	1
64	2	1	2	3	5	1	1	2	4	0	0	0	0	3	4	1	2	1	1	1	3	35	1	2
88	1	1	1	4	5	3	4	1	4	0	0	0	0	2	1	1	2	1	1	1	2	35	1	1
47	1	3	1	4	3	2	1	1	4	0	0	0	0	3	4	1	1	2	1	3	3	35	1	1
70	2	1	3	3	1	1	1	1	4	0	0	0	0	1	2	1	2	1	1	1	2	35	0	1
68	1	1	1	4	1	2	1	1	4	0	0	0	0	2	2	1	1	1	1	3	3	35	1	2
67	1	1	3	1	1	1	3	1	4	0	0	0	0	2	2	1	1	3	1	1	3	35	1	2
62	1	1	2	2	3	1	1	2	4	0	0	0	0	2	2	1	2	1	1	1	2	35	0	1
74	2	1	4	4	5	1	4	1	4	0	0	0	0	2	3	1	1	2	1	1	3	35	1	1
66	2	1	1	1	1	1	1	1	4	1	0	0	0	2	2	1	2	1	1	1	3	34	1	2
61	1	2	1	2	1	1	1	1	4	0	0	0	0	2	2	1	2	1	1	1	3	34	1	2
68	2	1	1	2	1	3	1	1	4	0	0	0	0	2	1	1	2	1	1	1	2	34	1	2
64	1	2	1	4	1	1	1	1	4	0	0	0	0	1	3	1	1	2	1	1	3	34	1	1
79	1	3	1	2	1	1	4	2	4	0	0	0	0	2	1	1	2	1	1	1	2	34	1	1
74	1	1	5	4	3	1	1	1	4	0	0	0	0	2	3	1	1	2	1	3	3	34	1	1
59	1	1	1	2	1	1	4	1	4	0	0	0	0	2	3	1	2	1	1	1	3	34	1	2
67	1	1	2	4	1	1	2	1	4	0	0	0	0	2	1	1	1	1	1	3	2	34	1	2
73	1	1	1	3	1	1	2	1	4	0	0	0	0	1	2	1	1	2	1	1	2	34	1	1
74	1	1	1	2	1	1	4	1	4	0	0	0	0	2	4	1	2	1	1	1	3	33	1	2
46	1	1	3	1	1	3	2	1	4	0	0	0	0	2	1	1	1	2	1	1	2	33	1	1
49	1	1	2	4	1	2	1	1	4	0	0	0	0	3	3	1	2	1	1	1	3	33	1	1
75	1	3	1	3	3	1	1	1	1	0	0	0	0	2	4	1	1	2	1	1	3	33	1	2
48	1	1	3	1	1	1	2	1	4	0	0	0	0	2	3	1	2	1	1	1	3	33	1	1
60	1	1	2	3	1	1	1	1	4	0	0	0	0	3	3	1	2	1	1	1	3	33	1	1
61	1	1	1	3	1	1	1	1	4	0	0	0	0	1	2	1	2	1	1	1	2	33	1	1
70	1	1	2	1	1	3	2	1	4	0	0	0	0	2	1	1	1	1	1	3	2	33	1	1
55	1	1	1	4	1	1	2	1	1	0	0	0	0	2	2	1	2	1	1	1	3	33	1	1
65	1	1	1	2	1	1	1	1	4	0	0	0	0	2	2	1	2	1	1	1	3	33	1	1
52	1	1	1	2	1	1	2	1	4	0	0	0	0	2	2	1	1	1	1	3	3	32	1	1
67	1	1	1	2	3	1	2	1	1	0	0	0	0	2	4	1	1	2	1	1	3	32	1	1
72	1	1	3	4	1	1	1	2	4	0	0	0	0	2	3	1	2	1	1	1	3	32	1	1
69	1	1	2	3	1	1	2	1	4	1	0	0	0	2	4	1	2	1	1	1	3	32	1	2
72	1	1	1	3	1	1	1	2	4	1	0	0	0	2	3	1	1	1	1	3	3	32	1	1
73	1	1	1	3	1	1	4	1	4	0	0	0	0	2	2	1	2	1	1	1	3	32	1	1
43	2	3	1	3	4	1	1	1	4	0	0	0	0	2	4	1	1	2	1	3	3	32	0	1
58	2	1	1	1	4	1	1	2	4	0	0	0	0	2	4	1	1	2	1	3	3	32	1	2
64	1	1	1	2	1	1	1	1	4	0	0	0	0	2	1	1	2	1	1	1	2	32	1	2
64	1	1	1	1	1	1	4	1	4	0	0	0	0	2	1	1	2	1	1	1	2	32	1	2
61	1	1	1	4	1	1	2	1	4	1	0	0	0	2	2	1	2	1	1	1	3	32	1	2
56	1	1	2	3	5	1	1	2	4	0	0	0	0	3	2	1	1	2	1	1	3	32	1	2
62	1	1	2	4	1	1	1	1	4	0	0	0	0	2	2	1	2	1	1	1	3	32	1	1
60	1	1	1	4	5	2	1	2	4	0	0	0	0	3	1	1	2	1	1	1	3	32	1	1
56	1	1	5	4	1	1	1	1	4	0	0	0	0	2	1	1	2	1	1	1	2	32	1	1
70	1	3	1	2	5	1	1	1	4	0	0	0	0	3	3	1	1	2	1	1	3	31	1	1
74	1	1	1	1	1	1	2	1	4	0	0	0	0	2	1	1	2	1	1	1	2	31	1	1
72	1	2	1	3	1	1	2	1	4	0	0	0	0	2	4	1	1	2	1	1	3	31	1	1
53	1	1	1	2	1	1	4	2	4	0	0	0	0	1	3	1	2	1	1	1	3	31	1	1
56	1	3	1	2	1	1	1	1	4	0	0	0	0	2	2	1	2	1	1	1	3	31	1	1
45	1	1	3	3	1	2	1	2	4	0	0	0	0	2	2	1	2	1	1	1	3	31	1	1
66	1	1	1	2	1	1	1	1	4	0	0	0	0	2	3	1	2	1	1	1	3	31	1	1
59	2	1	1	2	1	1	1	1	4	0	0	0	0	2	2	1	1	2	1	1	3	30	1	1
79	1	1	4	3	1	2	1	1	4	0	0	0	0	2	2	1	2	1	1	1	3	30	1	1
54	1	1	1	1	1	1	1	1	4	1	0	0	0	2	1	1	2	1	1	1	2	30	1	1
30	1	1	3	2	1	1	1	2	4	0	0	0	0	1	3	1	1	1	1	3	3	30	1	1
65	1	1	1	4	1	2	1	1	4	0	0	0	0	2	2	1	1	1	1	3	3	30	1	1
58	1	1	1	2	1	1	1	1	4	0	0	0	0	2	3	1	1	1	1	3	3	30	1	2
56	1	1	1	2	1	1	2	1	4	1	0	0	0	2	2	1	2	1	1	1	3	30	1	1
64	2	2	2	2	4	1	1	2	4	0	0	0	0	1	4	1	1	2	1	1	3	30	1	1
48	1	1	3	1	1	1	1	2	4	0	0	0	0	1	2	1	2	1	1	1	2	30	1	2
54	2	1	1	4	1	1	1	1	4	0	0	0	0	2	2	1	2	1	1	1	3	30	1	1
66	1	1	1	2	1	1	2	1	4	0	0	0	0	1	2	1	2	1	1	1	2	30	1	1
58	1	1	1	1	1	1	2	1	4	0	0	0	0	2	2	1	2	1	1	1	3	30	1	1
47	1	1	3	3	1	2	2	1	1	0	0	0	0	2	3	1	2	1	1	1	3	30	1	1
26	1	1	3	3	1	1	3	1	4	0	0	0	0	1	2	1	2	1	1	1	2	30	1	1
63	1	1	1	3	1	2	2	1	4	0	0	0	0	2	2	1	2	1	1	1	3	30	1	1
77	1	1	3	4	1	1	1	2	4	0	0	0	0	2	2	1	2	1	1	1	3	30	1	1
57	1	1	1	2	1	1	2	1	4	0	0	0	0	2	3	1	2	1	1	1	3	30	1	1
53	1	2	1	3	2	2	2	1	4	0	0	0	0	2	4	2	1	2	1	3	4	30	1	1
50	1	2	1	1	1	2	2	1	4	0	0	0	0	1	2	1	1	1	1	3	2	30	1	2
72	1	1	1	4	1	1	1	1	4	0	0	0	0	2	2	1	2	1	1	1	3	30	1	1
64	1	1	1	1	1	2	2	1	4	0	0	0	0	1	2	1	2	1	1	1	2	30	1	1
54	1	1	3	3	1	1	2	1	4	0	0	0	0	2	3	1	2	1	1	1	3	30	1	1
70	1	1	1	2	1	1	1	1	4	1	0	0	0	2	3	1	2	1	1	1	3	29	1	1
50	1	1	3	1	1	1	3	1	4	0	0	0	0	2	2	1	1	3	1	1	3	29	1	2
55	2	2	1	1	3	2	1	1	4	0	0	0	0	3	3	2	1	2	1	1	4	29	1	1
82	1	1	1	3	1	1	4	2	4	0	0	0	0	2	1	1	2	1	1	1	2	29	1	1
61	1	1	1	1	1	1	2	1	4	0	0	0	0	2	2	1	2	1	1	1	3	29	1	2
55	2	1	1	2	1	1	2	1	4	0	0	0	0	1	2	1	2	1	1	1	2	29	1	2
78	2	1	2	3	5	1	1	2	4	0	0	0	0	3	2	1	1	2	1	3	3	29	1	2
71	2	1	3	1	1	1	1	1	4	0	0	0	0	2	2	1	2	1	1	1	3	29	1	1
63	1	1	3	1	1	1	1	2	4	0	0	0	0	2	3	1	2	1	1	1	3	29	1	2
78	1	1	4	4	1	1	1	2	4	0	0	0	0	1	2	1	2	1	1	1	2	29	1	2
70	1	1	1	4	1	1	1	1	4	0	0	0	0	3	2	1	1	3	1	1	3	29	1	1
74	1	1	1	3	1	2	2	1	4	0	0	0	0	2	2	1	1	3	1	1	3	29	1	2
55	1	3	2	4	4	1	1	1	4	0	0	0	0	2	3	1	1	2	1	3	3	29	1	1
70	1	1	1	4	1	1	1	1	4	0	0	0	0	2	2	1	2	1	1	1	3	29	1	1
65	1	1	1	3	1	1	4	2	4	0	0	0	0	2	4	1	1	3	1	1	3	29	1	2
69	1	1	4	3	1	1	1	3	4	0	0	0	0	2	2	1	2	1	1	1	3	29	1	1
58	1	3	1	4	1	1	1	1	4	0	0	0	0	2	3	1	2	1	1	1	3	29	1	2
50	1	1	3	1	1	1	2	1	4	0	0	0	0	2	3	1	2	1	1	1	3	29	1	1
57	1	1	1	1	1	1	2	1	4	0	0	0	0	1	2	1	2	1	1	1	2	29	1	1
42	1	1	1	4	1	1	4	2	4	0	0	0	0	1	2	1	2	1	1	1	2	29	1	2
57	1	1	4	2	1	1	4	1	4	0	0	0	0	2	3	1	2	1	1	1	3	29	1	2
68	1	1	1	3	1	2	1	1	4	0	0	0	0	3	2	1	2	1	1	1	3	29	1	1
55	1	1	3	4	1	2	4	1	4	0	0	0	0	3	3	1	1	2	1	1	3	29	1	1
46	2	1	1	2	1	1	1	1	4	0	0	0	0	2	1	1	2	1	1	1	2	28	1	2
31	2	1	3	2	1	1	1	2	4	0	0	0	0	2	2	1	2	1	1	1	3	28	1	1
65	1	1	1	1	1	1	2	1	4	1	0	0	0	1	2	1	2	1	1	1	2	28	1	1
71	1	1	1	2	1	1	1	1	4	0	0	0	0	2	4	1	2	1	1	1	3	28	1	1
46	2	1	1	1	1	1	1	1	4	0	0	0	0	2	2	1	1	1	1	3	3	28	1	1
55	2	1	1	1	5	1	1	1	3	0	0	0	0	2	3	1	1	2	1	1	3	28	1	1
66	1	1	1	4	1	2	1	1	4	0	0	0	0	1	2	2	1	2	1	3	4	28	1	2
82	1	1	1	3	1	1	1	1	4	0	0	0	0	2	1	1	2	1	1	1	2	28	1	1
53	2	3	1	2	1	1	2	1	4	0	0	0	0	2	3	1	2	1	1	1	3	28	1	1
65	1	1	1	2	1	1	2	1	4	0	0	0	0	2	1	1	2	1	1	1	2	28	1	2
50	1	1	1	4	1	1	1	2	4	0	0	0	0	2	3	1	2	1	1	1	3	28	1	1
72	1	1	1	1	1	1	2	1	4	0	0	0	0	2	1	1	1	1	1	3	2	28	1	1
63	1	1	1	4	1	1	1	1	4	0	0	0	0	2	2	1	2	1	1	1	3	28	1	1
40	1	3	1	4	1	1	1	1	4	0	0	0	0	3	4	1	1	2	1	1	3	28	1	1
76	2	1	4	1	1	1	1	1	4	0	0	0	0	2	1	1	2	1	1	1	2	27	1	1
65	1	1	1	4	1	1	4	1	4	0	0	0	0	2	4	1	2	1	1	1	3	27	1	1
54	1	1	1	1	2	1	1	1	4	0	0	0	0	2	3	1	2	1	1	1	3	27	1	1
65	1	3	1	4	1	1	1	1	4	0	0	0	0	2	2	1	2	1	1	1	3	27	1	2
71	1	1	3	4	1	1	1	2	4	0	0	0	0	3	1	1	2	1	1	1	3	27	1	1
47	2	1	1	1	4	2	1	2	4	0	0	0	0	3	3	1	1	2	1	1	3	27	1	1
67	1	1	1	2	1	3	1	1	4	0	0	0	0	2	1	1	2	1	1	1	2	27	1	1
57	2	1	1	2	1	1	1	1	4	0	0	0	0	2	2	1	2	1	1	1	3	27	1	1
66	1	1	4	3	1	1	4	2	4	0	0	0	0	3	3	1	1	1	1	3	3	27	1	1
72	1	1	1	4	1	1	2	1	4	0	0	0	0	1	2	1	2	1	1	1	2	27	1	1
69	1	1	1	4	1	1	1	1	1	0	0	0	0	2	1	1	2	1	1	1	2	27	1	1
78	1	1	1	3	1	1	2	1	4	0	0	0	0	2	3	1	1	1	1	3	3	27	1	1
58	2	1	2	4	1	2	4	1	4	0	0	1	0	1	1	2	1	2	1	3	4	27	1	1
72	1	1	1	1	1	1	1	1	4	0	0	0	0	2	3	1	2	1	1	1	3	27	1	1
46	1	1	1	2	2	1	1	2	4	0	0	0	0	2	2	1	1	2	1	3	2	27	1	1
72	1	3	1	2	3	1	1	1	4	0	0	0	0	2	4	1	1	2	1	3	3	27	1	1
60	1	1	1	4	1	1	1	1	4	1	0	0	0	2	2	1	2	1	1	1	3	27	1	2
74	1	1	1	3	1	1	3	1	4	0	0	0	0	2	2	1	2	1	1	1	3	27	1	2
51	1	1	3	1	1	1	1	1	4	0	0	0	0	2	3	1	2	1	1	1	3	27	1	1
60	1	3	1	3	1	1	2	1	4	0	0	0	0	2	3	1	2	1	1	1	3	27	1	2
55	1	1	3	2	1	1	1	1	4	0	0	0	0	2	3	1	1	1	1	3	3	27	1	1
72	2	1	5	2	1	1	2	1	4	0	0	0	0	2	1	1	2	1	1	1	2	27	1	1
59	1	1	1	3	1	1	1	3	2	0	0	0	0	2	2	1	1	1	1	3	3	27	1	1
71	2	1	3	3	1	2	1	1	4	0	0	0	0	2	2	1	2	1	1	1	3	26	1	1
60	1	1	1	2	1	1	4	1	4	0	0	0	0	2	2	1	2	1	1	1	3	26	1	1
65	1	1	1	3	1	1	1	1	4	0	0	0	0	2	4	1	2	1	1	1	3	26	1	2
65	1	2	1	1	1	3	4	1	4	0	0	0	0	2	1	1	2	1	1	1	2	26	1	1
77	1	1	1	1	1	2	2	1	4	0	0	0	0	2	2	1	1	1	1	3	3	26	1	2
61	1	1	2	4	1	1	1	1	4	0	0	0	0	2	2	1	2	1	1	1	3	26	1	1
47	1	1	1	3	1	1	1	2	4	0	0	0	0	2	3	1	2	1	1	1	3	26	1	1
67	1	1	1	4	1	1	1	1	4	0	0	0	0	2	4	1	1	1	1	3	3	26	1	2
58	2	1	2	1	1	1	1	1	4	0	0	0	0	2	2	1	2	1	1	1	3	26	1	1
58	1	2	2	2	1	2	1	1	4	0	0	0	0	2	4	1	2	1	1	1	3	26	1	1
44	1	1	3	2	1	1	1	1	1	0	0	0	0	2	3	1	2	1	1	1	3	26	1	1
71	1	3	1	4	1	1	1	1	4	0	0	0	0	2	2	1	2	1	1	1	3	26	1	1
55	1	1	1	1	1	3	2	1	4	0	0	0	0	2	1	1	2	1	1	1	2	26	1	2
82	1	1	2	1	4	3	1	1	4	0	0	0	0	2	1	1	2	1	1	1	2	26	1	2
47	1	1	1	1	1	1	1	1	4	0	0	0	0	2	1	1	1	1	1	3	2	26	1	1
37	1	1	3	4	1	3	4	1	4	0	0	0	0	2	1	1	2	1	1	1	2	26	1	1
78	1	1	5	3	5	3	1	1	3	0	0	0	0	2	1	1	1	2	1	3	2	26	1	1
45	1	1	1	3	1	1	1	1	4	0	0	0	0	3	3	1	1	2	1	1	3	26	1	2
51	1	1	1	3	1	1	2	1	4	0	0	0	0	2	2	1	2	1	1	1	3	25	1	1
73	1	1	1	1	1	2	1	1	1	0	0	0	1	2	1	2	2	1	1	1	4	25	1	1
78	1	3	1	4	1	1	1	2	4	0	0	0	0	1	2	1	2	1	1	1	2	25	1	1
69	1	1	2	4	1	1	4	1	4	0	0	0	0	2	2	1	2	1	1	1	3	25	1	1
60	1	1	1	2	1	1	2	1	4	0	0	0	0	2	2	1	2	1	1	1	3	25	1	1
69	1	2	1	3	5	1	1	2	4	0	0	0	0	2	4	1	1	2	1	3	3	25	1	1
57	1	1	2	2	1	1	1	1	4	0	0	0	0	2	2	1	2	1	1	1	3	25	1	1
61	1	1	3	4	1	1	2	1	4	0	0	0	0	1	2	1	2	1	1	1	2	25	1	1
42	1	3	3	2	4	1	1	2	4	0	0	0	0	3	2	1	1	2	1	3	3	25	1	1
50	1	1	3	1	5	2	1	1	1	0	0	1	0	2	1	2	1	1	1	3	4	25	1	1
66	2	1	4	2	3	1	1	1	4	0	0	0	0	2	2	1	1	2	1	1	2	25	1	2
59	1	1	3	2	1	1	1	1	4	0	0	0	0	3	2	1	2	1	1	1	3	25	1	1
65	1	1	2	2	1	1	1	2	4	0	0	0	0	2	2	1	2	1	1	1	3	25	1	1
40	2	1	3	2	1	1	1	1	4	0	0	0	0	2	4	1	1	1	1	3	3	25	1	2
41	1	3	1	2	1	1	2	1	4	0	0	0	0	2	4	1	1	2	1	3	3	25	1	1
35	2	1	1	1	1	3	1	1	4	0	0	0	0	1	1	1	2	1	1	1	2	25	1	1
53	1	1	1	1	1	1	2	1	4	0	0	0	0	2	2	1	2	1	1	1	3	25	1	1
72	2	1	1	4	1	1	1	1	4	0	0	0	0	2	2	1	2	1	1	1	3	25	1	1
76	1	1	2	4	1	1	3	1	4	0	0	0	0	2	3	1	2	1	1	1	3	25	1	2
52	1	1	1	2	1	1	1	1	4	0	0	0	0	2	3	1	2	1	1	1	3	25	1	2
78	2	1	4	3	4	1	4	1	4	0	0	0	0	2	2	1	2	1	1	1	2	25	1	1
75	2	1	1	2	1	1	1	1	4	0	0	0	0	2	2	1	1	1	1	3	3	25	1	1
42	2	2	2	3	5	1	1	2	4	0	0	0	0	3	4	1	1	2	1	1	3	25	1	1
71	2	3	4	3	5	1	1	3	2	0	0	0	0	2	2	1	1	2	1	3	2	24	1	1
84	2	1	3	1	5	1	1	3	2	0	0	0	0	3	4	1	2	1	1	1	3	24	1	1
41	1	1	1	2	1	2	1	1	4	0	0	0	0	2	2	2	2	1	1	1	4	24	1	1
65	1	1	1	4	1	1	1	1	4	0	0	0	0	2	3	1	2	1	1	1	3	24	1	1
72	2	1	1	2	1	1	1	1	4	0	0	0	0	2	2	1	1	2	1	3	3	24	1	1
37	1	1	1	2	1	1	1	1	4	0	0	0	0	2	2	1	2	1	1	1	3	24	1	2
54	2	3	1	3	3	2	1	2	4	1	0	0	0	3	4	2	1	2	1	3	4	24	1	2
58	2	1	3	4	1	1	2	1	4	0	0	0	0	1	2	1	2	1	1	1	2	24	1	1
66	2	1	2	4	1	1	2	1	4	0	0	0	0	2	3	1	2	1	1	1	3	24	1	1
66	1	1	1	4	1	1	1	2	4	0	0	0	0	2	1	1	2	1	1	1	2	24	1	1
78	1	1	1	1	1	1	3	1	1	0	0	0	0	1	2	1	2	1	1	1	2	24	1	1
51	1	1	1	1	1	2	1	1	4	0	0	0	0	2	3	1	2	1	1	1	3	24	1	2
59	1	1	2	2	1	2	4	1	4	0	0	0	0	2	4	1	1	1	1	3	3	24	1	1
53	1	1	2	1	1	1	1	1	4	0	0	0	0	2	2	1	2	1	1	1	3	24	1	2
53	1	1	1	4	1	1	2	1	4	0	0	0	0	2	2	1	2	1	1	1	3	24	1	1
49	1	1	1	2	5	1	1	1	4	0	0	0	0	2	2	1	1	2	1	3	2	23	1	2
45	1	1	1	3	1	1	1	1	4	0	0	0	0	2	2	1	1	1	1	3	3	23	1	1
63	1	1	1	3	1	1	2	1	4	0	0	0	0	2	2	1	2	1	1	1	3	23	1	1
54	1	1	1	3	1	2	1	1	4	0	0	0	0	3	4	1	2	1	1	1	3	23	1	2
68	1	1	1	2	1	1	4	1	4	0	0	0	0	3	2	1	2	1	1	1	3	23	1	1
66	1	1	1	3	1	1	1	1	4	0	0	0	0	2	2	1	2	1	1	1	3	23	1	1
62	2	1	1	3	1	3	4	1	4	0	0	0	0	2	1	1	2	1	1	1	2	23	1	1
70	1	1	1	1	1	1	1	1	4	0	0	0	0	1	2	1	1	1	1	3	2	23	1	2
46	1	3	2	3	4	1	2	1	1	0	0	0	0	3	4	1	1	2	1	3	3	23	1	2
71	1	1	1	3	1	1	1	1	4	0	0	0	0	2	2	1	2	1	1	1	3	23	1	1
57	1	1	3	2	1	1	1	1	4	0	0	0	0	2	3	1	2	1	1	1	3	23	1	1
78	1	1	1	2	1	1	1	1	4	0	0	0	0	2	2	1	2	1	1	1	3	23	1	1
47	1	1	1	3	2	2	2	1	4	0	0	1	0	2	2	2	2	1	1	1	4	23	1	1
44	1	1	2	1	1	1	1	1	4	0	0	0	0	2	4	1	2	1	1	1	3	23	1	2
20	2	1	3	3	1	2	1	1	4	0	0	0	0	2	2	1	1	1	1	3	3	23	1	1
72	2	1	1	2	1	1	1	1	4	0	0	0	0	2	2	1	2	1	1	1	3	23	1	1
55	1	1	2	1	1	1	1	1	4	0	0	0	0	2	3	1	2	1	1	1	3	23	1	1
67	1	2	1	1	1	3	1	1	4	0	0	0	0	1	1	1	2	1	1	1	2	22	1	1
39	1	1	3	4	1	1	1	2	4	0	0	0	0	2	2	1	2	1	1	1	3	22	1	2
63	1	1	1	2	1	3	1	1	4	0	0	0	0	1	1	1	2	1	1	1	2	22	1	2
71	1	1	1	4	1	1	1	1	4	0	0	0	0	1	2	1	2	1	1	1	2	22	1	2
62	1	1	1	2	1	2	2	1	4	0	0	0	1	2	2	2	2	1	1	1	4	22	1	1
58	1	2	1	3	3	1	1	1	4	0	0	0	0	2	3	1	1	2	1	3	3	22	1	1
55	1	3	1	3	1	1	1	2	4	0	0	0	0	3	2	1	2	1	1	1	3	22	1	2
48	1	1	1	4	1	1	4	1	4	0	0	0	0	2	3	1	2	1	1	1	3	22	1	1
60	2	1	1	3	1	1	4	1	4	0	0	0	0	2	4	1	2	1	1	1	3	22	1	1
78	1	1	1	1	1	1	2	1	4	0	0	0	0	2	1	1	2	1	1	1	2	22	1	2
52	1	1	1	4	1	1	1	3	2	0	0	0	0	2	2	1	2	1	1	1	3	22	1	1
66	2	1	1	2	1	1	1	1	4	0	0	0	0	2	3	1	2	1	1	1	3	22	1	1
55	1	1	2	3	1	1	3	1	4	0	0	0	0	2	2	1	1	2	1	3	3	22	1	1
47	1	2	5	4	3	1	4	2	4	0	0	0	0	3	3	1	1	2	1	3	3	22	1	1
57	1	3	1	3	1	2	1	2	4	0	0	0	0	2	3	1	1	2	1	1	3	22	1	1
69	1	1	1	3	5	1	1	3	2	0	0	0	0	3	1	1	1	2	1	3	2	22	1	1
67	1	1	1	2	1	1	2	1	4	0	0	0	0	2	2	1	2	1	1	1	3	22	1	1
64	2	3	1	1	3	2	1	1	4	0	0	0	0	3	1	2	1	2	1	3	4	22	1	1
72	2	3	5	3	4	1	1	1	4	0	0	0	0	2	2	1	1	2	1	3	2	22	1	1
58	1	1	3	2	1	3	1	1	4	0	0	0	0	2	1	1	2	1	1	1	2	22	1	1
47	1	1	2	4	1	1	1	1	4	0	0	0	0	1	2	1	2	1	1	1	2	22	1	1
56	2	1	1	2	1	1	2	1	1	1	0	0	0	2	2	1	2	1	1	1	3	22	1	1
63	1	2	1	1	1	3	1	1	4	0	0	0	0	2	1	1	2	1	1	1	2	22	1	2
75	1	1	1	2	1	1	1	2	4	0	0	0	0	2	3	1	2	1	1	1	3	22	1	1
70	2	1	2	2	3	1	1	3	2	0	0	0	0	3	1	1	1	2	1	1	2	22	1	2
52	1	1	1	3	2	2	4	1	4	0	0	1	0	2	2	2	2	1	1	1	4	22	1	1
59	1	1	1	1	1	1	1	1	4	0	0	0	0	2	2	1	2	1	1	1	3	22	1	1
43	1	1	5	1	1	1	2	1	4	0	0	0	0	2	1	1	2	1	1	1	2	22	1	1
52	2	1	3	1	2	1	1	3	2	0	0	0	0	3	2	1	2	1	1	1	3	22	1	2
45	1	1	1	3	1	1	1	2	4	0	0	0	0	2	3	1	1	2	1	3	3	22	1	1
62	1	1	3	1	1	3	1	1	4	0	0	0	0	2	1	1	2	1	1	1	2	22	1	1
62	2	3	1	1	4	1	4	1	1	1	0	0	0	2	3	1	1	2	1	3	3	22	1	2
47	2	1	1	1	1	1	1	1	4	0	0	0	0	3	1	1	1	2	1	1	3	22	1	1
79	1	3	4	1	4	1	2	1	4	0	0	0	0	1	3	1	1	2	1	1	2	21	1	1
64	1	1	1	3	1	1	1	1	4	0	0	0	0	2	3	1	2	1	1	1	3	21	1	2
64	1	1	1	1	1	2	1	1	4	0	0	0	0	2	3	1	2	1	1	1	3	21	1	2
63	1	1	2	1	1	2	2	1	4	0	0	0	1	1	3	2	2	1	1	1	4	21	1	1
52	1	1	1	4	1	1	1	1	4	0	0	0	0	3	3	1	2	1	1	1	3	21	1	1
74	1	1	1	3	1	1	1	1	4	0	0	0	0	2	2	1	2	1	1	1	3	21	1	1
45	1	1	1	4	1	1	2	1	4	0	0	0	0	2	2	1	2	1	1	1	3	21	1	1
45	1	1	1	2	1	1	1	1	4	0	0	0	0	2	4	1	1	2	1	3	3	21	1	1
63	1	3	4	4	5	1	1	3	2	0	0	0	0	3	4	1	1	2	1	3	3	21	1	2
54	2	1	3	2	3	1	1	3	2	1	0	0	0	2	3	1	1	2	1	3	3	21	1	1
50	1	1	1	2	1	1	2	1	4	0	0	0	0	2	3	1	1	1	1	3	3	21	1	1
67	1	1	1	2	1	1	2	1	4	0	0	0	0	2	2	1	2	1	1	1	3	21	1	2
65	1	1	1	3	1	1	2	1	4	0	0	0	0	2	3	1	2	1	1	1	3	21	1	2
56	1	1	2	4	1	2	1	2	4	0	0	0	0	2	2	1	2	1	1	1	3	21	1	1
66	1	1	1	3	1	1	3	1	4	0	0	0	0	2	1	1	2	1	1	1	2	21	1	1
42	1	1	2	2	1	2	1	1	4	0	1	0	0	1	4	2	2	1	1	1	4	21	1	1
47	2	3	1	1	2	1	4	2	4	0	0	0	0	2	4	1	1	2	1	1	3	21	1	2
74	1	1	1	1	1	1	1	1	4	0	0	0	0	2	2	1	2	1	1	1	3	21	1	2
64	1	1	1	3	1	3	1	1	3	0	0	0	0	2	1	1	2	1	1	1	2	21	1	1
67	2	1	1	2	1	1	1	1	4	0	0	0	0	2	2	1	2	1	1	1	3	21	1	2
59	1	2	1	3	4	1	2	1	4	0	0	0	0	2	3	1	1	2	1	3	3	21	1	1
58	1	2	1	3	3	1	4	2	4	0	0	0	0	2	4	1	1	2	1	3	3	21	1	1
60	1	1	1	2	1	1	2	1	4	0	0	0	0	2	2	1	2	1	1	1	3	21	1	1
43	2	3	1	4	4	1	1	1	4	0	0	0	0	3	3	1	1	2	1	3	3	21	1	2
52	1	2	1	1	1	1	1	1	4	0	0	0	0	2	2	1	1	2	1	1	3	21	1	2
66	1	1	1	2	1	1	1	1	4	0	0	0	0	2	3	1	1	2	1	3	3	21	1	2
74	1	1	1	1	1	1	1	2	4	0	0	0	0	2	4	1	2	1	1	1	3	21	1	1
72	2	3	1	2	2	3	2	1	1	0	0	0	0	2	1	1	1	2	1	3	2	20	1	1
50	2	3	1	3	4	1	1	2	4	0	0	0	0	1	2	1	1	2	1	1	2	20	1	1
67	1	1	1	4	1	1	1	1	4	0	0	0	0	2	4	1	1	2	1	1	3	20	1	2
73	1	2	1	3	3	1	2	1	1	0	0	0	0	1	2	1	2	1	1	1	2	20	1	1
42	1	1	1	3	1	1	1	1	4	0	0	0	0	2	2	1	2	1	1	1	3	20	0	1
79	1	1	1	2	1	1	1	2	4	0	0	0	0	2	4	1	2	1	1	1	3	20	1	2
42	1	1	2	4	3	1	1	2	4	1	0	0	0	2	3	1	1	2	1	3	3	20	1	1
73	1	1	1	3	1	1	1	1	4	0	0	0	0	2	2	1	2	1	1	1	3	20	1	1
55	2	1	3	3	3	1	1	1	3	0	0	0	0	3	3	1	1	2	1	3	3	20	1	1
41	1	1	1	2	1	1	1	1	4	0	0	0	0	2	3	1	2	1	1	1	3	20	1	1
49	2	1	1	3	5	1	1	2	4	0	0	0	0	3	4	1	1	1	1	3	3	20	1	2
51	2	1	2	2	1	1	2	1	4	0	0	0	0	2	1	1	2	1	1	1	2	20	1	1
74	1	1	1	3	1	1	2	1	4	0	0	0	0	2	4	1	1	1	1	3	3	20	1	1
53	1	1	1	2	1	1	1	1	4	0	0	0	0	2	2	1	2	1	1	1	3	20	1	2
40	1	1	3	2	1	2	1	1	4	0	0	0	0	2	3	1	2	1	1	1	3	20	1	1
81	1	1	3	3	5	1	1	1	3	0	0	0	0	2	3	1	2	1	1	1	3	20	1	1
67	1	1	1	1	1	1	1	1	4	0	0	0	0	2	2	1	2	1	1	1	3	20	1	1
73	1	1	1	3	1	1	1	1	4	0	0	0	0	2	3	1	2	1	1	1	3	20	1	1
61	1	1	1	2	1	2	1	1	4	0	0	0	0	2	3	1	2	1	1	1	3	20	1	1
49	2	1	1	1	1	2	4	1	1	0	0	0	0	2	3	1	1	1	1	3	3	20	1	2
63	1	1	1	1	1	1	1	1	4	0	0	0	0	2	3	1	2	1	1	1	3	20	1	2
69	1	1	1	3	1	1	4	1	1	0	0	0	0	2	2	1	2	1	1	1	3	20	1	1
60	1	1	3	4	1	1	1	2	4	0	0	0	0	2	2	1	2	1	1	1	3	20	1	2
72	1	1	1	3	3	1	2	1	3	0	0	0	0	2	2	1	1	2	1	3	2	20	1	1
79	1	1	1	2	1	1	2	1	4	0	0	0	0	2	3	1	2	1	1	1	3	20	1	2
70	1	1	1	1	1	3	1	1	4	0	0	0	0	2	1	1	2	1	1	1	2	20	1	1
58	1	1	4	3	1	1	2	1	4	0	0	0	0	2	2	1	2	1	1	1	3	20	1	1
51	1	1	1	2	1	1	1	3	4	0	0	0	0	2	2	1	2	1	1	1	3	20	1	2
48	1	1	3	2	1	1	2	1	1	0	0	0	0	2	2	1	2	1	1	1	3	20	1	2
64	2	1	4	4	5	1	1	3	2	0	0	0	0	3	4	1	1	2	1	3	3	20	1	1
75	1	1	5	4	1	1	1	1	4	0	0	0	0	2	4	1	2	1	1	1	3	20	1	2
61	1	1	1	3	1	2	2	1	4	0	0	0	0	2	4	1	2	1	1	1	3	20	1	1
51	2	2	3	2	1	1	2	1	4	0	0	0	0	2	2	1	1	1	1	3	3	20	1	1
62	1	1	1	3	1	1	1	1	4	0	0	0	0	2	2	1	2	1	1	1	3	19	1	1
78	1	1	1	1	1	3	2	1	4	0	0	0	0	2	1	1	1	1	1	3	2	19	1	1
63	1	1	1	3	1	1	1	1	4	0	0	0	0	2	3	1	2	1	1	1	3	19	1	1
67	1	1	1	1	4	1	1	1	3	0	0	0	0	3	3	1	2	1	1	1	3	19	1	1
68	1	1	3	3	1	2	1	1	4	0	0	0	0	2	3	1	2	1	1	1	3	19	1	1
53	1	2	1	3	3	2	1	3	2	0	0	0	0	3	4	2	1	2	1	1	4	19	1	1
62	2	3	1	1	3	1	2	1	1	0	0	0	0	2	3	1	2	1	1	1	3	19	1	1
76	2	1	1	3	4	1	1	1	4	0	0	0	0	2	2	1	1	2	1	1	2	19	1	1
61	2	1	1	3	1	1	1	1	4	0	0	0	0	3	3	1	1	2	1	1	3	19	1	1
72	1	1	1	2	1	1	2	1	1	0	0	0	0	2	2	1	1	3	1	1	3	19	1	2
27	1	1	1	1	1	2	2	1	4	0	0	0	0	3	3	1	1	1	1	3	3	19	1	1
83	2	1	1	1	5	3	1	2	4	0	0	0	0	2	1	1	1	2	1	3	2	19	1	1
45	2	1	1	2	4	1	1	1	4	0	0	0	0	2	2	1	2	1	1	1	2	19	1	2
52	1	1	1	1	1	1	4	2	4	0	0	0	0	2	1	1	2	1	1	1	2	19	1	1
62	2	1	1	2	1	1	2	1	4	0	0	0	0	2	2	1	2	1	1	1	3	19	1	1
49	1	1	1	2	1	1	1	1	4	0	0	0	0	2	3	1	1	1	1	3	3	19	1	1
67	1	1	1	3	1	2	2	1	4	0	0	0	0	2	3	2	2	1	1	1	4	19	1	1
58	1	1	2	2	1	1	2	1	4	0	0	0	0	2	2	1	2	1	1	1	3	19	1	1
27	1	3	3	4	1	1	1	1	3	0	0	0	0	3	2	1	2	1	1	1	3	19	0	1
67	2	1	4	2	1	1	2	3	4	0	0	0	0	2	1	1	2	1	1	1	2	19	1	1
53	1	1	1	1	1	1	3	1	4	0	0	0	0	1	2	1	2	1	1	1	2	19	1	1
62	1	1	1	4	1	1	1	1	4	0	0	0	0	2	3	1	2	1	1	1	3	19	1	2
73	1	1	2	3	1	1	1	1	4	0	0	0	0	1	2	1	2	1	1	1	2	18	1	1
62	1	1	2	3	1	1	2	1	4	0	0	0	0	2	1	1	2	1	1	1	2	18	1	1
71	1	1	1	1	1	1	2	1	4	0	0	0	0	2	1	1	2	1	1	1	2	18	1	1
64	2	1	2	2	4	1	1	3	2	0	0	0	0	3	4	1	1	1	1	3	3	18	1	2
73	1	2	1	2	5	1	1	2	4	0	0	0	0	2	3	1	1	2	1	3	3	18	1	1
68	1	1	1	2	1	3	1	1	4	0	0	0	0	1	1	1	2	1	1	1	2	18	1	2
60	1	1	1	4	1	1	1	1	4	0	0	0	0	2	2	1	2	1	1	1	3	18	1	1
62	2	1	1	3	5	2	1	2	4	0	0	0	0	3	1	2	1	2	1	1	4	18	1	2
66	1	1	1	2	4	1	2	1	1	0	0	0	0	3	2	1	1	2	1	1	3	18	1	1
62	1	1	1	3	1	3	2	1	4	1	0	0	0	2	1	1	2	1	1	1	2	18	1	1
66	1	1	1	4	1	2	1	1	4	0	0	0	0	2	2	1	2	1	1	1	3	18	1	1
65	2	1	3	2	1	3	1	1	4	0	0	0	0	2	1	1	2	1	1	1	2	18	1	2
57	1	1	1	2	1	2	1	1	4	0	0	0	0	2	2	1	2	1	1	1	3	18	1	1
51	1	3	1	3	3	1	1	2	4	0	0	0	0	3	2	1	1	2	1	3	3	18	1	1
59	1	1	1	4	1	2	2	1	1	0	0	0	0	1	2	2	2	1	1	1	4	18	1	1
61	1	1	1	4	1	1	1	1	4	0	0	0	0	2	2	1	2	1	1	1	3	18	1	1
57	1	1	1	1	1	1	2	1	4	0	0	0	0	2	3	1	2	1	1	1	3	18	1	2
77	1	1	1	1	1	1	2	3	4	0	0	0	0	2	1	1	2	1	1	1	2	18	1	2
61	1	1	1	1	1	1	1	1	4	0	0	0	0	2	2	1	2	1	1	1	3	18	1	1
4	1	1	1	2	1	1	1	1	4	0	0	0	0	2	2	1	1	2	1	3	3	18	1	2
72	1	3	1	2	1	1	1	1	4	0	0	0	0	2	2	1	2	1	1	1	3	18	1	2
63	1	1	3	3	3	1	1	1	4	0	0	0	0	2	3	1	1	2	1	3	3	18	1	1
74	1	1	1	1	1	1	1	1	4	0	0	0	0	1	2	1	2	1	1	1	2	18	1	1
65	1	1	1	4	1	2	2	1	4	0	0	0	0	2	2	1	2	1	1	1	3	18	1	1
55	1	1	1	2	1	1	2	1	4	0	0	0	0	2	2	1	2	1	1	1	3	18	1	1
53	2	1	1	3	1	1	1	1	4	0	0	0	0	3	3	1	1	1	1	3	3	18	1	1
38	1	1	2	1	1	2	2	1	4	0	0	0	0	2	3	1	2	1	1	1	3	18	1	1
52	1	1	2	1	1	1	1	1	4	0	0	0	0	2	3	1	2	1	1	1	3	18	1	1
57	1	2	5	2	5	1	2	1	4	0	0	0	0	2	3	1	2	1	1	1	3	18	1	1
44	2	1	1	3	4	1	1	3	2	0	0	0	0	3	1	1	1	2	1	3	2	17	1	1
59	1	1	1	3	1	1	1	1	4	0	0	0	0	2	2	1	1	1	1	3	3	17	1	2
68	1	1	1	3	1	2	1	1	4	0	0	0	0	2	2	1	2	1	1	1	3	17	1	1
67	1	1	2	4	1	1	4	2	4	0	0	0	0	2	1	1	1	3	1	1	2	17	1	1
40	1	2	3	3	1	1	1	2	4	0	0	0	0	3	4	1	1	2	1	3	3	17	1	2
59	1	1	1	2	1	1	2	1	4	0	0	0	0	2	3	1	2	1	1	1	3	17	1	1
53	1	3	3	2	1	1	1	1	4	0	0	0	0	2	3	1	1	2	1	3	3	17	1	1
63	1	1	5	3	1	2	4	2	4	0	0	0	0	3	2	2	2	1	1	1	4	17	1	1
52	2	1	1	4	1	2	1	2	4	0	0	0	0	2	1	2	2	1	1	1	4	17	1	1
67	1	1	5	4	1	1	4	1	4	0	0	0	0	2	1	1	2	1	1	1	2	17	0	2
63	1	3	3	2	2	3	1	1	4	0	0	0	0	2	1	1	2	1	1	1	2	17	1	2
54	1	1	1	2	1	1	1	3	2	1	0	0	0	1	2	1	2	1	1	1	2	17	0	1
72	2	1	4	1	1	3	1	1	4	0	0	0	0	1	1	1	2	1	1	1	2	17	1	2
33	2	3	1	2	3	2	1	3	2	0	0	0	0	2	2	2	1	2	1	1	4	17	1	1
60	1	1	1	2	1	1	1	1	4	0	0	0	0	2	3	1	2	1	1	1	3	17	1	1
56	1	2	2	3	4	1	1	1	1	1	0	0	0	2	3	1	1	2	1	1	3	17	1	1
79	2	2	2	3	1	1	1	1	4	0	0	0	0	2	1	1	1	2	1	1	2	17	1	1
53	1	3	5	4	1	2	4	1	4	0	0	1	0	1	2	2	2	1	1	1	4	17	1	1
55	2	1	4	3	2	1	1	2	4	0	0	0	0	2	4	1	1	2	1	3	3	17	1	1
54	1	1	1	3	5	1	1	2	4	0	0	0	0	3	4	1	1	2	1	1	3	17	1	1
64	1	1	1	4	1	2	1	2	4	0	0	0	0	2	4	1	2	1	1	1	3	17	1	1
64	2	3	1	3	4	1	1	1	1	0	0	0	0	3	2	1	1	1	1	3	3	17	1	2
55	2	1	5	3	5	1	1	2	4	0	0	0	0	2	4	1	1	2	1	3	3	17	1	1
66	2	1	1	2	1	2	2	1	4	0	0	0	0	2	3	1	2	1	1	1	3	17	1	1
47	1	1	2	4	3	2	1	1	4	0	0	0	0	1	1	2	2	1	1	1	4	17	1	1
53	1	1	1	1	1	2	2	1	1	0	0	0	0	2	3	1	2	1	1	1	3	17	1	1
46	1	1	3	4	1	1	1	1	4	0	0	0	0	1	3	1	2	1	1	1	3	17	1	1
77	2	1	1	3	4	1	4	2	4	0	0	0	0	3	2	1	1	2	1	3	3	17	1	2
63	1	1	2	1	1	1	1	1	4	0	0	0	0	2	2	1	2	1	1	1	3	17	1	1
70	1	1	2	1	1	1	1	1	4	0	0	0	0	2	1	1	1	2	1	3	2	17	1	1
65	1	2	3	3	1	1	1	1	4	0	0	0	0	2	3	1	1	1	1	3	3	17	1	2
65	1	1	1	4	4	1	1	1	4	0	0	0	0	3	4	1	2	1	1	1	3	17	1	1
60	1	1	1	4	1	1	1	1	4	0	0	0	0	2	3	1	1	1	1	3	3	17	1	1
63	1	1	1	2	1	2	1	1	4	0	0	0	0	2	3	1	1	1	1	3	3	17	1	1
52	2	1	1	3	4	1	1	1	4	0	0	0	0	2	2	1	1	1	1	3	2	17	1	1
49	2	1	1	1	1	1	2	1	4	0	0	0	0	2	1	1	2	1	1	1	2	17	1	1
67	1	3	1	2	1	1	1	2	4	0	0	0	0	2	4	1	1	2	1	1	3	16	1	1
78	1	1	1	1	1	3	1	1	4	0	0	0	0	1	1	1	2	1	1	1	2	16	1	1
73	1	1	1	3	1	2	1	1	4	0	0	0	0	2	1	2	2	1	1	1	4	16	1	1
70	2	1	3	1	1	3	2	1	4	0	0	0	0	2	1	1	2	1	1	1	2	16	1	1
64	1	3	1	2	1	1	1	1	4	0	0	0	0	2	2	1	2	1	1	1	3	16	1	1
70	1	1	1	1	1	3	2	1	4	0	0	0	0	2	1	1	2	1	1	1	2	16	1	1
65	1	1	4	1	1	1	1	1	4	0	0	0	0	1	2	1	2	1	1	1	2	16	1	1
66	1	1	1	1	2	1	1	1	1	0	0	0	0	3	4	1	1	2	1	1	3	16	1	1
67	1	1	4	2	1	1	2	1	4	0	0	0	0	2	2	1	2	1	1	1	3	16	1	1
85	1	3	1	3	3	1	1	1	4	0	0	0	0	3	4	1	1	2	1	3	3	16	1	1
68	1	1	1	1	1	1	1	1	4	0	0	0	0	2	2	1	1	1	1	3	3	16	1	2
39	2	1	1	3	3	1	1	2	4	0	0	0	0	3	3	1	1	2	1	3	3	16	1	2
56	1	1	3	4	1	1	1	3	4	0	0	0	0	2	2	1	2	1	1	1	3	16	1	1
22	2	2	3	3	3	1	1	2	4	0	0	0	0	2	4	1	1	2	1	1	3	16	1	1
65	2	1	1	3	1	1	1	3	4	0	0	0	0	3	1	1	2	1	1	1	3	16	1	1
57	2	1	3	1	2	1	1	1	1	0	0	0	0	2	3	1	1	2	1	3	3	16	1	1
56	1	1	1	4	1	1	2	1	4	0	0	0	0	2	1	1	2	1	1	1	2	16	1	1
59	1	1	1	3	1	2	1	1	4	0	0	0	0	1	4	1	2	1	1	1	3	16	1	1
60	2	1	2	3	1	3	1	1	4	0	0	0	0	1	1	1	2	1	1	1	2	16	1	2
42	2	1	1	2	4	1	1	1	4	0	0	0	0	2	3	1	1	2	1	1	3	16	1	2
55	1	1	1	1	5	1	1	2	4	0	0	0	0	1	3	1	1	2	1	3	2	16	1	2
63	1	3	1	2	3	1	1	1	4	0	0	0	0	3	4	1	1	2	1	3	3	16	1	2
74	1	1	1	1	1	3	1	3	4	0	0	0	0	2	1	1	2	1	1	1	2	16	1	2
76	1	1	1	1	1	1	1	1	3	0	0	0	0	2	4	1	1	1	1	3	3	16	1	1
60	1	3	2	1	1	1	2	1	4	0	0	0	0	1	2	1	2	1	1	1	2	16	1	1
62	1	1	1	1	1	1	2	1	4	0	0	0	0	2	1	1	2	1	1	1	2	16	1	1
62	1	1	1	3	1	1	1	2	4	0	0	0	0	2	3	1	2	1	1	1	3	16	1	1
59	1	1	1	3	1	1	1	1	4	0	0	0	0	2	3	1	2	1	1	1	3	16	1	1
51	1	1	1	3	1	1	1	1	4	0	0	0	0	2	2	1	2	1	1	1	3	16	1	1
68	1	1	1	2	1	1	4	1	4	0	0	0	0	2	4	1	2	1	1	1	3	16	1	2
67	1	1	1	3	1	1	2	1	4	0	0	0	0	2	4	1	1	1	1	3	3	16	1	2
65	1	1	1	3	1	1	1	3	4	0	0	0	0	2	3	1	2	1	1	1	3	16	1	1
53	1	1	1	1	1	1	1	3	2	0	0	0	0	2	1	1	2	1	1	1	2	16	1	1
52	2	1	1	3	5	2	1	1	1	0	0	0	0	3	2	2	1	2	1	1	4	16	1	1
61	1	1	5	4	3	1	1	2	4	0	0	0	0	2	1	1	2	1	1	1	2	16	1	1
53	1	2	1	2	1	1	1	1	4	0	0	0	0	2	2	1	1	1	1	3	3	16	1	2
56	2	1	1	1	1	1	2	1	4	0	0	0	0	2	2	1	2	1	1	1	3	16	1	1
67	1	1	1	1	1	1	2	1	4	0	0	0	0	2	2	1	2	1	1	1	3	16	1	1
66	1	3	1	1	1	1	4	1	4	0	0	0	0	2	2	1	2	1	1	1	3	16	1	2
60	1	1	1	1	1	1	2	1	4	0	0	0	0	2	2	1	2	1	1	1	3	16	1	1
48	1	1	3	4	1	2	2	1	4	0	0	0	0	2	3	1	2	1	1	1	3	16	1	2
55	1	1	3	1	1	1	1	1	4	0	0	0	0	2	1	1	2	1	1	1	2	15	1	2
43	2	1	1	4	1	1	1	1	4	0	0	0	0	2	1	1	2	1	1	1	2	15	1	2
49	1	1	2	1	1	1	1	1	4	0	0	0	0	2	3	1	2	1	1	1	3	15	1	2
61	1	1	1	3	5	1	4	3	2	0	0	0	0	3	2	1	1	2	1	1	3	15	1	1
55	1	3	3	3	1	2	1	2	4	0	0	0	0	2	3	2	2	1	1	1	4	15	1	1
72	1	1	1	3	1	2	2	1	4	0	0	1	0	2	3	2	1	2	1	3	4	15	1	1
45	2	2	1	1	1	2	1	3	2	1	0	0	0	2	3	1	2	1	1	1	3	15	1	1
42	1	1	1	3	1	2	1	1	4	0	0	1	0	2	3	2	2	1	1	1	4	15	1	1
56	1	1	1	1	1	1	1	1	4	0	0	0	0	2	1	1	2	1	1	1	2	15	1	1
38	1	3	3	4	1	2	2	1	4	0	0	0	1	1	2	2	1	1	1	3	4	15	1	1
52	1	1	3	3	1	1	2	1	4	1	0	0	0	2	1	1	2	1	1	1	2	15	1	1
77	1	1	1	4	1	1	4	1	4	0	0	0	0	2	2	1	2	1	1	1	3	15	1	1
59	2	1	1	3	1	2	4	1	4	0	0	0	0	3	1	2	2	1	1	1	4	15	1	1
54	1	3	1	2	1	2	2	1	4	0	0	0	0	2	4	1	2	1	1	1	3	15	1	2
67	1	3	1	1	1	1	4	2	4	0	0	0	0	1	3	1	2	1	1	1	3	15	1	1
49	1	3	1	2	3	1	1	2	4	0	0	0	0	2	3	1	2	1	1	1	3	15	1	1
71	1	1	4	2	1	1	2	1	4	0	0	0	0	2	1	1	2	1	1	1	2	15	1	1
71	2	2	4	4	5	2	2	1	1	0	0	0	0	2	2	2	2	1	1	1	4	15	1	2
64	1	1	2	3	1	1	2	1	4	0	0	0	0	2	2	1	2	1	1	1	3	15	1	1
57	1	1	1	3	3	1	1	1	4	0	0	0	0	2	3	1	1	2	1	3	3	15	1	2
62	1	1	1	3	1	2	1	2	4	0	0	0	0	2	3	1	1	1	1	3	3	15	1	1
57	1	1	1	2	1	1	4	1	4	0	0	0	0	2	3	1	2	1	1	1	3	15	1	1
55	1	1	1	3	1	1	2	1	4	0	0	0	0	2	2	1	2	1	1	1	3	15	1	1
61	1	1	1	2	1	1	2	1	4	0	0	0	0	1	2	1	2	1	1	1	2	15	1	2
81	1	1	1	2	1	1	2	1	4	0	0	0	0	2	1	1	2	1	1	1	2	15	1	2
61	1	1	2	2	1	1	1	1	4	0	0	0	0	2	4	1	2	1	1	1	3	15	1	2
58	2	2	1	3	4	1	1	2	4	0	0	0	0	3	4	1	1	1	1	3	3	15	1	1
75	1	1	1	1	1	1	2	1	4	0	0	0	0	2	1	1	2	1	1	1	2	15	1	1
72	1	1	1	2	1	1	1	1	4	0	0	0	0	1	2	1	2	1	1	1	2	15	1	1
68	1	1	1	2	1	1	2	1	4	0	0	0	0	2	2	1	2	1	1	1	3	14	1	2
66	1	1	1	3	1	1	2	1	4	0	0	0	0	2	2	1	2	1	1	1	3	14	1	2
63	1	2	1	4	3	1	4	2	4	0	0	0	0	2	3	1	1	2	1	1	3	14	1	1
65	1	1	1	4	1	1	2	1	1	0	0	0	0	2	3	1	2	1	1	1	3	14	1	2
59	1	1	3	1	1	1	2	1	4	0	0	0	0	1	4	1	1	1	1	3	3	14	1	2
47	2	1	3	1	1	1	1	2	4	0	0	0	0	2	4	1	1	2	1	1	3	14	1	1
37	1	1	2	3	5	1	1	2	4	0	0	0	0	2	3	1	2	1	1	1	3	14	1	1
57	1	1	1	2	1	1	3	1	4	0	0	0	0	2	3	1	2	1	1	1	3	14	1	2
70	1	1	1	3	1	1	1	2	4	0	0	0	0	2	2	1	2	1	1	1	3	14	1	2
59	1	1	3	3	1	1	2	1	4	0	0	0	0	2	2	1	2	1	1	1	3	14	1	1
73	1	1	2	2	1	1	1	1	4	0	0	0	0	2	1	1	2	1	1	1	2	14	1	1
57	1	1	2	2	1	1	2	1	4	0	0	0	0	2	2	1	2	1	1	1	3	14	1	2
46	1	1	1	3	1	2	1	3	2	0	0	0	0	3	1	2	2	1	1	1	4	14	1	1
74	1	3	4	1	4	1	1	2	4	0	0	0	0	2	2	1	2	1	1	1	2	14	1	1
67	2	3	1	1	3	2	4	2	4	0	0	0	0	3	3	2	1	2	1	3	4	14	1	1
76	2	1	1	2	1	1	1	2	4	0	0	0	0	2	2	1	2	1	1	1	3	14	1	1
55	1	3	1	4	1	1	3	1	4	0	0	0	0	2	2	1	1	1	1	3	3	14	1	1
50	2	1	2	3	1	1	1	1	1	0	0	0	0	2	4	1	2	1	1	1	3	14	1	2
58	1	1	1	4	1	1	1	2	4	0	0	0	0	2	2	1	2	1	1	1	3	14	1	1
61	1	1	1	2	3	1	1	1	3	0	0	0	0	3	1	1	1	2	1	3	3	14	1	1
27	1	3	3	3	5	1	1	2	4	0	0	0	0	1	4	1	1	2	1	1	3	14	1	1
60	2	1	1	4	1	1	1	1	3	0	0	0	0	2	1	1	1	1	1	3	2	14	1	1
74	1	1	1	2	1	1	3	1	4	0	0	0	0	2	2	1	2	1	1	1	3	14	1	2
51	2	1	1	2	1	1	1	1	1	0	0	0	0	1	2	1	2	1	1	1	2	14	1	1
39	1	1	1	3	5	1	1	3	4	0	0	0	0	3	2	1	1	2	1	3	3	14	1	1
45	1	1	2	3	1	1	1	1	4	0	0	0	0	2	4	1	1	2	1	1	3	14	1	1
64	1	3	5	2	4	2	2	1	4	0	0	0	0	3	2	2	2	1	1	1	4	14	1	2
77	1	1	1	1	1	1	2	1	4	0	0	0	0	2	2	1	2	1	1	1	3	14	1	1
53	1	1	1	3	1	1	2	1	4	0	0	0	0	2	2	1	2	1	1	1	3	14	1	1
55	1	1	1	1	1	2	2	1	4	0	0	0	0	1	3	2	1	1	1	3	4	14	1	1
43	1	1	3	2	1	3	4	1	4	0	0	0	0	2	1	1	2	1	1	1	2	14	1	1
58	1	1	1	4	1	1	4	1	4	1	0	0	0	2	2	1	1	1	1	3	3	14	1	2
66	1	1	3	4	1	1	1	1	4	0	0	0	0	2	1	1	2	1	1	1	2	14	1	2
55	1	1	1	3	1	1	1	1	4	0	0	0	0	2	3	1	2	1	1	1	3	14	1	1
68	1	2	1	3	5	1	1	2	4	0	0	0	0	3	2	1	1	2	1	3	3	14	1	2
64	1	1	1	3	1	1	1	2	4	0	0	0	0	2	3	1	2	1	1	1	3	14	1	2
76	1	1	1	3	1	1	1	1	3	1	0	0	0	3	2	1	2	1	1	1	3	14	1	1
69	1	1	1	1	1	3	2	1	4	0	0	0	0	2	1	1	2	1	1	1	2	14	1	1
63	1	1	1	2	1	1	1	1	4	0	0	0	0	2	3	1	2	1	1	1	3	14	1	1
41	2	2	3	3	4	1	2	1	4	0	0	0	0	2	4	1	1	2	1	1	3	14	1	1
58	1	2	1	1	3	1	1	2	4	0	0	0	0	3	2	1	1	2	1	3	3	14	1	2
64	2	1	3	4	4	1	1	2	4	0	0	0	0	3	3	1	2	1	1	1	3	13	1	1
38	2	3	5	4	2	1	1	2	4	0	0	0	0	2	4	1	1	2	1	1	3	13	1	1
76	1	1	1	1	1	1	1	1	4	0	0	0	0	2	3	1	2	1	1	1	3	13	1	2
63	1	1	1	2	1	1	1	1	4	0	0	0	0	2	2	1	2	1	1	1	3	13	1	1
77	2	1	4	2	1	1	1	1	4	0	0	0	0	3	2	1	2	1	1	1	3	13	1	1
54	1	1	1	2	1	1	4	1	4	0	0	0	0	2	4	1	2	1	1	1	3	13	1	1
55	2	2	1	2	4	1	1	1	4	0	0	0	0	3	4	1	1	2	1	1	3	13	1	1
66	2	1	3	1	1	1	2	1	4	0	0	0	0	3	4	1	2	1	1	1	3	13	1	1
70	1	1	1	1	1	1	1	1	4	0	0	0	0	2	1	1	2	1	1	1	2	13	1	1
60	1	1	3	3	1	1	2	1	4	0	0	0	0	2	2	1	2	1	1	1	3	13	1	2
65	1	1	1	3	5	1	1	2	4	0	0	0	0	2	3	1	1	1	1	3	3	13	1	1
54	1	1	1	3	1	1	1	1	4	0	0	0	0	2	3	1	2	1	1	1	3	13	1	2
45	1	1	5	1	1	1	2	1	3	0	0	0	0	2	4	1	2	1	1	1	3	13	1	2
61	1	1	3	3	1	2	1	1	4	0	0	0	0	2	4	1	1	1	1	3	3	13	1	1
65	1	1	2	1	1	1	2	1	4	0	0	0	0	2	2	1	2	1	1	1	3	13	1	1
69	1	1	1	3	5	1	1	2	4	0	0	0	0	3	2	1	1	2	1	3	3	13	1	1
29	1	2	1	3	1	1	1	1	4	0	0	0	0	3	2	1	1	1	1	3	3	13	1	2
41	1	1	2	2	1	1	2	1	4	0	0	0	0	2	1	1	1	1	1	3	2	13	1	1
71	1	1	2	4	1	1	1	2	4	0	0	0	0	1	2	1	2	1	1	1	2	13	1	1
49	1	1	1	3	1	1	1	1	4	0	0	0	0	2	1	1	1	2	1	1	2	13	1	1
65	1	3	1	3	1	1	4	1	1	0	0	0	0	2	2	1	2	1	1	1	3	13	1	1
36	1	1	1	1	1	1	1	1	4	0	0	0	0	3	2	1	2	1	1	1	3	13	1	1
64	1	1	1	2	1	3	4	1	1	0	0	0	0	2	1	1	2	1	1	1	2	13	1	1
75	1	1	1	2	4	1	1	1	4	0	0	0	0	3	3	1	2	1	1	1	3	13	1	1
45	1	1	1	3	5	2	1	2	4	0	0	0	0	2	4	2	1	1	1	3	4	13	1	1
81	1	1	1	4	5	1	1	1	4	0	0	0	0	1	4	1	1	1	1	3	3	13	1	1
73	1	1	1	1	1	1	1	1	4	0	0	0	0	2	4	1	1	1	1	3	3	13	1	1
38	1	1	1	1	1	1	1	1	4	0	0	0	0	2	2	1	1	1	1	3	3	13	1	1
55	2	3	1	4	4	2	4	2	4	0	0	0	0	3	3	2	1	2	1	3	4	13	1	2
33	2	3	1	2	3	2	2	1	1	0	0	1	0	3	2	2	1	1	1	3	4	13	1	1
59	1	1	1	3	1	2	1	1	4	0	0	0	0	2	3	1	2	1	1	1	3	13	1	1
49	1	1	2	2	1	1	1	2	4	0	0	0	0	2	1	1	2	1	1	1	2	13	1	1
44	1	1	2	4	1	2	3	1	4	0	0	0	0	1	3	1	2	1	1	1	3	13	1	2
53	1	1	3	2	1	1	1	1	1	0	0	0	0	2	3	1	2	1	1	1	3	13	1	1
57	1	1	1	1	1	1	1	1	4	0	0	0	0	2	2	1	2	1	1	1	3	13	1	1
68	1	1	1	2	1	1	2	1	4	0	0	0	0	3	1	1	2	1	1	1	3	13	1	2
44	2	1	1	3	2	1	1	1	4	0	0	0	0	3	3	1	1	2	1	3	3	13	1	1
70	1	1	4	3	1	3	1	2	4	0	0	0	0	1	1	1	2	1	1	1	2	13	1	1
50	1	1	1	2	4	1	1	2	4	0	0	0	0	3	4	1	1	2	1	1	3	13	1	1
58	1	1	3	1	3	1	2	1	4	0	0	0	0	2	3	1	1	2	1	3	3	12	1	1
56	2	3	3	2	1	2	1	2	4	0	0	0	0	2	2	1	2	1	1	1	3	12	1	1
71	1	1	1	3	1	1	1	3	2	0	0	0	0	2	4	1	1	2	1	1	3	12	1	1
76	1	1	1	2	1	2	1	1	4	0	0	1	0	2	3	2	2	1	1	1	4	12	1	2
70	1	1	1	1	1	2	2	1	4	0	0	0	0	2	2	1	2	1	1	1	3	12	1	2
56	1	1	1	3	1	2	4	1	4	0	0	0	0	2	4	1	2	1	1	1	3	12	1	1
77	1	1	1	1	1	1	2	1	4	0	0	0	0	2	2	1	2	1	1	1	3	12	1	1
74	1	1	1	3	1	1	3	1	4	0	0	0	0	2	2	1	2	1	1	1	3	12	1	2
60	1	1	1	3	5	1	1	1	4	0	0	0	0	3	1	1	1	2	1	1	3	12	1	1
82	1	1	1	2	1	1	1	1	4	0	0	0	0	2	2	1	2	1	1	1	3	12	1	1
70	1	1	4	2	1	2	1	1	4	0	0	1	0	2	2	2	1	1	1	3	4	12	1	1
50	1	2	1	3	1	2	1	1	4	0	0	0	0	2	2	1	2	1	1	1	3	12	1	1
77	1	2	1	3	4	2	1	1	4	0	0	0	0	2	4	2	1	2	1	1	4	12	1	1
56	1	3	3	1	4	1	1	1	4	0	0	0	0	3	2	1	1	2	1	3	3	12	1	2
56	1	1	2	2	1	1	1	1	4	0	0	0	0	2	3	1	2	1	1	1	3	12	1	1
62	1	1	1	4	1	3	1	1	4	0	0	0	0	2	1	1	2	1	1	1	2	12	1	1
72	1	1	1	2	1	1	1	1	4	0	0	0	0	1	2	1	1	1	1	3	2	12	1	2
57	1	1	1	2	1	1	1	1	4	0	0	0	0	2	4	1	1	2	1	3	3	12	1	1
46	2	3	3	1	1	1	4	1	4	0	0	0	0	3	4	1	1	2	1	3	3	12	1	2
31	1	1	1	3	3	1	1	2	4	0	0	0	0	2	3	1	1	2	1	3	3	12	1	1
39	1	1	5	3	1	1	4	1	1	0	0	0	0	2	4	1	1	1	1	3	3	12	0	2
73	2	1	5	1	1	3	2	1	4	0	0	0	0	2	1	1	2	1	1	1	2	12	1	2
66	1	1	1	3	1	1	1	1	4	0	0	0	0	2	3	1	1	2	1	1	3	12	1	1
65	1	1	2	3	4	1	2	1	4	0	0	0	0	3	3	1	1	2	1	3	3	12	1	2
61	1	1	1	3	5	1	1	2	4	0	0	0	0	3	2	1	2	1	1	1	3	12	1	1
55	1	1	3	1	1	1	1	2	4	0	0	0	0	2	1	1	2	1	1	1	2	12	1	2
60	1	1	3	3	1	1	4	3	4	0	0	0	0	1	2	1	2	1	1	1	2	12	1	1
49	1	1	3	1	1	1	1	1	4	1	0	0	0	1	2	1	2	1	1	1	2	12	1	1
58	2	1	3	1	1	3	1	1	4	0	0	0	0	1	1	1	1	1	1	3	2	12	1	2
55	1	1	1	3	1	1	4	1	4	0	0	0	0	2	2	1	2	1	1	1	3	12	1	1
73	1	1	1	4	1	1	4	1	4	0	0	0	0	2	2	1	2	1	1	1	3	12	1	1
74	1	1	1	2	1	1	1	1	4	0	0	0	0	2	2	1	2	1	1	1	3	12	1	2
76	1	1	1	1	1	3	2	1	4	0	0	0	0	2	1	1	2	1	1	1	2	12	1	1
57	1	2	1	2	4	1	4	1	3	0	0	0	0	2	4	1	1	2	1	1	3	12	1	1
68	1	1	1	3	1	1	1	1	4	0	0	0	0	2	2	1	2	1	1	1	3	12	1	1
55	1	1	3	2	1	2	1	1	4	0	0	0	0	2	2	1	2	1	1	1	3	12	1	2
86	1	3	4	1	1	1	4	1	4	0	0	0	0	1	2	1	2	1	1	1	2	11	1	1
59	1	1	1	3	1	2	1	1	4	0	0	0	0	2	2	2	2	1	1	1	4	11	1	2
62	1	1	3	4	1	1	2	1	4	0	0	0	0	2	4	1	2	1	1	1	3	11	1	1
53	1	1	1	1	1	3	4	1	1	0	0	0	0	2	1	1	2	1	1	1	2	11	1	2
58	1	1	1	2	1	2	2	1	4	0	0	1	1	2	3	2	1	1	1	3	4	11	1	1
67	1	1	5	3	1	2	2	1	4	0	0	1	0	2	3	2	2	1	1	1	4	11	1	1
66	1	3	4	4	1	2	4	1	4	0	0	1	0	3	2	2	2	1	1	1	4	11	1	1
51	2	1	3	3	3	2	1	3	2	0	0	0	0	3	1	2	1	2	1	1	4	11	1	2
76	1	1	1	1	1	1	3	1	4	0	0	0	0	2	2	1	2	1	1	1	3	11	1	2
33	1	1	1	2	1	2	2	1	4	0	0	1	0	2	3	2	2	1	1	1	4	11	1	1
74	1	2	2	4	2	1	2	1	4	0	0	0	0	2	2	1	2	1	1	1	2	11	1	1
58	2	3	2	3	5	1	1	3	2	0	0	0	0	3	4	1	1	2	1	3	3	11	1	1
54	2	1	1	4	4	2	1	2	4	0	0	1	0	3	1	2	1	2	1	3	4	11	1	2
68	1	1	1	3	1	2	2	1	4	1	0	1	0	3	3	2	2	1	1	1	4	11	1	1
60	1	1	4	2	1	1	1	1	4	0	0	0	0	2	3	1	1	1	1	3	3	11	1	1
54	1	1	1	3	1	1	4	1	4	0	0	0	0	1	4	1	2	1	1	1	3	11	1	1
75	1	1	1	4	1	1	2	1	4	0	0	0	0	2	2	1	2	1	1	1	3	11	1	1
51	1	1	2	4	1	1	1	2	4	0	0	0	0	2	2	1	2	1	1	1	3	11	1	1
76	1	1	1	1	1	1	2	1	4	0	0	0	0	2	3	1	1	1	1	3	3	11	1	1
63	2	1	4	2	1	1	1	1	4	0	0	0	0	2	3	1	2	1	1	1	3	11	1	1
69	1	1	1	4	1	1	4	1	4	0	0	0	0	2	2	1	2	1	1	1	3	11	1	1
81	1	1	1	3	1	2	1	1	4	0	0	0	0	3	4	1	2	1	1	1	3	11	1	2
71	1	1	1	1	1	2	1	1	4	0	0	0	0	2	2	1	2	1	1	1	3	11	1	2
41	1	1	3	3	1	2	4	1	4	0	0	0	0	2	4	2	1	1	1	3	4	11	1	1
75	2	3	1	1	1	1	1	1	4	0	0	0	0	2	2	1	2	1	1	1	3	11	1	1
41	2	1	2	3	5	1	4	3	2	0	0	0	0	3	2	1	1	2	1	1	3	11	1	1
68	1	1	1	3	1	2	1	1	4	0	0	0	0	2	4	1	1	1	1	3	3	11	1	1
69	2	1	1	2	1	1	1	1	4	0	0	0	0	2	2	1	2	1	1	1	3	11	1	1
67	1	1	1	4	1	2	3	1	4	0	0	0	0	2	2	1	2	1	1	1	3	11	1	2
65	2	1	4	4	2	2	4	1	4	0	0	0	0	3	2	2	2	1	1	1	4	11	1	1
74	1	1	1	3	1	1	1	2	4	0	0	0	0	2	2	1	2	1	1	1	3	11	1	1
63	1	1	1	4	5	1	1	2	4	0	0	0	0	3	3	1	1	1	1	3	3	11	1	1
69	1	1	2	2	1	2	1	1	4	0	0	0	0	2	2	1	2	1	1	1	3	11	1	1
70	1	1	2	1	1	1	1	1	4	0	0	0	0	1	2	1	2	1	1	1	2	11	1	2
33	1	1	1	1	1	2	1	2	4	0	0	0	0	1	2	2	1	2	1	1	4	11	1	2
69	1	1	1	3	1	2	1	1	4	0	0	0	0	2	2	2	1	1	1	3	4	11	1	1
45	1	3	5	2	1	1	2	1	4	0	0	0	0	2	3	1	2	1	1	1	3	11	1	1
49	1	3	1	2	4	2	1	2	4	0	0	0	0	1	1	2	1	2	1	1	4	11	1	1
67	1	3	1	4	3	1	1	1	4	0	0	0	0	1	3	1	1	2	1	3	2	11	1	1
66	2	1	1	3	1	1	1	1	4	0	0	0	0	2	2	1	2	1	1	1	3	11	1	2
72	1	1	1	1	1	1	1	1	4	0	0	0	0	1	2	1	2	1	1	1	2	11	1	1
66	1	1	1	3	2	1	1	1	4	0	0	0	0	2	2	1	1	2	1	1	2	10	1	1
52	1	2	3	1	3	1	2	1	3	0	0	0	0	2	4	1	1	2	1	1	3	10	1	2
41	2	1	1	2	3	1	2	1	4	0	0	0	0	2	2	1	1	2	1	3	2	10	0	1
59	1	1	2	2	1	1	1	1	4	0	0	0	0	2	2	1	1	2	1	3	3	10	1	1
68	2	1	5	2	1	1	1	1	4	0	0	0	0	3	1	1	1	3	1	1	3	10	1	1
61	1	1	1	4	1	1	3	1	4	1	0	0	0	2	1	1	2	1	1	1	2	10	1	1
65	1	1	1	2	1	1	2	1	4	0	0	0	0	2	2	1	2	1	1	1	3	10	1	1
46	1	1	2	2	1	2	1	1	4	0	0	0	0	2	2	2	2	1	1	1	4	10	1	2
63	1	1	3	1	1	1	1	1	4	0	0	0	0	2	3	1	2	1	1	1	3	10	1	1
70	1	1	1	2	1	1	1	2	4	0	0	0	0	1	4	1	2	1	1	1	3	10	1	1
74	1	1	1	4	1	2	2	1	1	0	0	0	0	1	2	1	2	1	1	1	2	10	1	2
68	2	1	2	2	1	1	1	1	4	0	0	0	0	2	2	1	1	2	1	1	3	10	1	1
52	1	1	1	4	1	1	1	3	2	0	0	0	0	2	2	1	2	1	1	1	3	10	1	2
58	1	1	1	3	1	1	4	1	4	0	0	0	0	2	3	1	1	1	1	3	3	10	1	1
41	2	1	1	3	3	2	4	2	4	1	0	0	0	1	2	2	1	2	1	1	4	10	1	2
77	1	1	1	1	1	1	1	1	4	0	0	0	0	2	3	1	2	1	1	1	3	10	1	1
56	1	1	1	3	1	1	1	1	4	0	0	0	0	2	3	1	1	1	1	3	3	10	1	1
68	2	1	4	2	1	2	1	1	4	0	0	0	0	3	3	1	1	2	1	3	3	10	1	2
76	1	1	1	2	1	1	1	2	4	0	0	0	0	2	2	1	2	1	1	1	3	10	1	1
59	1	1	1	3	1	2	3	1	4	0	0	0	0	2	4	1	2	1	1	1	3	10	1	2
63	1	1	2	2	1	2	1	1	4	0	0	0	0	2	3	1	2	1	1	1	3	10	1	1
54	1	1	1	3	1	2	1	2	4	0	0	0	0	3	4	2	1	2	1	3	4	10	1	1
51	1	1	3	2	1	1	1	1	4	0	0	0	0	2	3	1	2	1	1	1	3	10	1	1
69	2	1	1	3	1	1	1	1	4	0	0	0	0	2	1	1	2	1	1	1	2	10	1	1
55	1	1	1	4	1	1	4	1	4	0	0	0	0	1	2	1	2	1	1	1	2	10	1	2
46	1	1	1	4	1	1	2	3	4	0	0	0	0	2	1	1	2	1	1	1	2	10	1	1
65	1	1	3	2	1	1	2	1	4	0	0	0	0	2	2	1	2	1	1	1	3	10	1	2
26	1	1	3	2	1	1	1	1	4	0	0	0	0	2	2	1	2	1	1	1	3	10	1	1
70	1	1	1	2	5	1	1	2	4	0	0	0	0	3	2	1	1	2	1	3	3	9	1	1
66	1	1	1	1	1	1	2	1	4	0	0	0	0	2	3	1	1	2	1	3	3	9	0	2
47	1	1	3	1	4	3	1	2	4	0	0	0	0	2	1	1	1	2	1	3	2	9	0	1
55	1	1	3	1	1	1	2	1	1	0	0	0	0	1	2	1	2	1	1	1	2	9	1	1
72	1	1	2	4	1	1	2	1	4	0	0	0	0	2	3	1	2	1	1	1	3	9	1	1
60	2	1	4	2	1	2	1	1	4	0	0	1	0	2	2	2	1	2	1	1	4	9	1	2
61	1	1	1	1	1	1	1	2	4	0	0	0	0	2	2	1	2	1	1	1	3	9	1	1
60	1	1	2	4	1	1	1	1	4	0	0	0	0	2	3	1	2	1	1	1	3	9	1	1
69	2	1	4	2	1	1	4	1	4	0	0	0	0	2	2	1	2	1	1	1	3	9	1	2
57	1	1	3	3	1	1	1	1	4	0	0	0	0	2	3	1	2	1	1	1	3	9	1	1
51	1	1	1	3	1	1	1	1	4	0	0	0	0	2	2	1	2	1	1	1	3	9	0	1
64	2	1	4	1	1	3	1	1	1	0	0	0	0	1	1	1	2	1	1	1	2	9	1	2
73	1	3	1	2	3	1	1	3	2	0	0	0	0	3	4	1	1	2	1	3	3	9	1	2
63	1	1	3	4	1	2	4	1	4	0	0	1	0	2	2	2	2	1	1	1	4	9	1	2
39	1	3	1	2	1	1	1	1	4	0	0	0	0	2	2	1	2	1	1	1	3	9	1	1
37	1	1	1	3	1	1	1	2	4	0	0	0	0	2	3	1	1	2	1	1	3	9	1	1
64	1	1	1	2	1	2	1	1	4	0	0	0	1	1	2	2	1	1	1	3	4	9	1	1
66	2	1	1	1	1	1	1	1	4	0	0	0	0	2	2	1	2	1	1	1	3	9	1	1
59	1	3	1	1	1	1	1	1	4	0	0	0	0	2	3	1	2	1	1	1	3	9	1	2
66	2	1	1	2	1	1	2	1	3	0	0	0	0	3	3	1	1	2	1	1	3	9	1	2
82	1	1	2	2	1	1	1	1	4	0	0	0	0	2	2	1	1	1	1	3	3	9	1	1
56	1	1	1	4	1	1	1	2	4	0	0	0	0	2	3	1	1	2	1	1	3	9	1	1
59	1	1	1	3	2	2	1	1	4	0	0	0	0	3	2	1	2	1	1	1	3	9	1	1
71	1	1	1	4	5	1	1	1	4	0	0	0	0	2	4	1	1	2	1	3	3	9	1	1
66	1	1	4	3	1	1	1	2	4	0	0	0	0	3	2	1	2	1	1	1	3	9	1	1
64	1	1	1	4	1	1	1	1	4	0	0	0	0	2	3	1	2	1	1	1	3	9	1	1
66	1	1	1	2	1	1	1	2	4	0	0	0	0	2	2	1	2	1	1	1	3	9	1	1
76	1	2	1	1	1	3	1	1	4	0	0	0	0	1	1	1	2	1	1	1	2	9	1	2
57	1	1	3	4	1	1	1	2	4	0	0	0	0	3	3	1	2	1	1	1	3	9	1	1
74	1	1	5	1	1	1	3	1	4	0	0	0	0	1	2	1	2	1	1	1	2	9	1	2
65	1	1	1	3	1	1	1	1	3	0	0	0	0	2	3	1	2	1	1	1	3	9	1	1
78	1	1	1	2	1	1	1	1	4	0	0	0	0	2	3	1	2	1	1	1	3	9	1	2
64	2	1	4	2	1	1	2	1	4	0	0	0	0	2	3	1	2	1	1	1	3	9	1	1
68	1	2	3	4	5	1	1	1	4	0	0	0	0	2	2	1	2	1	1	1	2	9	1	1
70	1	1	1	3	5	1	1	2	4	0	0	0	0	2	2	1	2	1	1	1	2	9	1	1
63	1	1	1	1	1	1	1	1	4	0	0	0	0	2	1	1	2	1	1	1	2	9	1	2
50	2	1	1	3	1	1	1	2	4	0	0	0	0	3	2	1	2	1	1	1	3	9	1	1
55	2	1	1	2	1	1	1	3	4	0	0	0	0	1	3	1	2	1	1	1	3	9	1	2
73	1	1	4	4	1	1	1	1	4	0	0	0	0	2	2	1	2	1	1	1	3	9	1	1
65	1	1	3	2	2	1	1	1	4	0	0	0	0	3	4	1	2	1	1	1	3	8	1	2
68	2	1	1	1	1	1	1	2	4	0	0	0	0	1	2	1	2	1	1	1	2	8	1	1
61	1	1	1	2	1	1	2	1	4	0	0	0	0	2	4	1	2	1	1	1	3	8	1	1
70	1	1	1	2	1	1	1	1	4	0	0	0	0	2	2	1	2	1	1	1	3	8	1	1
59	1	1	1	2	1	1	2	1	4	0	0	0	0	2	2	1	1	1	1	3	3	8	1	1
59	1	1	1	3	1	2	1	1	4	0	0	1	0	1	4	2	2	1	1	1	4	8	1	1
68	1	3	4	3	5	1	4	3	2	0	0	0	0	3	3	1	2	1	1	1	3	8	1	1
59	1	1	5	1	1	1	2	1	4	0	0	0	0	2	2	1	2	1	1	1	3	8	1	1
65	1	1	2	3	1	2	1	1	4	0	0	0	0	2	4	2	2	1	1	1	4	8	1	1
63	1	1	1	2	1	1	1	1	4	0	0	0	0	2	2	1	2	1	1	1	3	8	1	1
62	1	1	1	4	1	2	2	2	4	0	0	0	0	2	2	1	2	1	1	1	3	8	1	1
57	1	1	1	2	1	1	4	1	4	0	0	0	0	2	4	1	2	1	1	1	3	8	1	1
72	1	1	1	1	1	2	1	1	4	0	0	0	0	2	2	1	2	1	1	1	3	8	1	2
70	1	1	1	3	1	1	1	2	4	0	0	0	0	2	2	1	2	1	1	1	3	8	1	2
67	2	1	3	2	3	1	1	1	4	0	0	0	0	3	3	1	1	2	1	3	3	8	0	2
53	1	1	1	1	1	1	1	1	4	0	0	0	0	2	4	1	2	1	1	1	3	8	1	1
71	1	1	3	2	1	1	1	1	4	1	0	0	0	2	3	1	2	1	1	1	3	8	1	1
59	1	1	1	2	1	1	1	2	4	1	0	0	0	2	2	1	2	1	1	1	3	8	1	1
53	1	1	3	3	1	1	2	1	4	1	0	0	0	2	3	1	2	1	1	1	3	8	1	1
55	1	2	1	4	5	2	1	2	4	0	0	0	0	1	1	2	2	1	1	1	4	8	1	1
62	1	1	1	2	1	2	2	1	4	0	0	0	0	2	3	1	2	1	1	1	3	8	1	1
73	2	1	1	4	1	1	4	1	4	0	0	0	0	2	2	1	2	1	1	1	3	8	1	2
59	1	1	1	4	5	1	1	1	4	0	0	0	0	3	1	1	1	2	1	1	2	8	1	1
72	1	1	1	1	1	1	2	1	4	0	0	0	0	2	2	1	2	1	1	1	3	8	1	1
72	2	1	4	3	1	1	1	1	4	0	0	0	0	2	2	1	2	1	1	1	3	8	1	1
74	1	3	1	2	1	1	2	1	4	0	0	0	0	3	2	1	2	1	1	1	3	7	1	1
55	1	1	2	4	1	1	3	1	4	0	0	0	0	1	3	1	2	1	1	1	3	7	1	1
50	2	1	1	3	1	1	1	1	4	0	0	0	0	2	1	1	2	1	1	1	2	7	0	1
60	1	1	1	4	1	1	2	1	4	0	0	0	0	2	2	1	2	1	1	1	3	7	0	1
62	1	1	1	1	1	3	4	2	4	0	0	0	0	2	1	1	2	1	1	1	2	7	1	1
80	1	3	1	4	1	3	1	3	2	0	0	0	0	1	1	1	2	1	1	1	2	7	1	1
68	1	1	1	3	1	1	4	1	4	0	0	0	0	2	3	1	1	1	1	3	3	7	1	1
51	2	1	1	3	5	1	4	1	4	0	0	0	0	2	2	1	2	1	1	1	2	7	1	1
76	1	1	3	3	1	1	1	2	4	0	0	0	0	2	1	1	2	1	1	1	2	7	1	2
55	1	1	1	4	1	1	1	1	4	0	0	0	0	2	3	1	2	1	1	1	3	7	1	1
63	1	1	2	2	1	1	1	1	4	0	0	0	0	2	2	1	2	1	1	1	3	7	1	1
72	2	1	1	4	1	1	1	1	4	0	0	0	0	2	4	1	2	1	1	1	3	7	1	1
46	2	1	3	3	1	3	1	2	4	1	0	0	0	2	1	1	1	2	1	1	2	7	0	1
73	1	1	1	2	2	1	2	1	4	0	0	0	0	3	1	1	2	1	1	1	3	7	1	2
59	1	1	1	1	1	1	1	1	4	0	0	0	0	2	2	1	2	1	1	1	3	7	1	1
73	1	1	1	3	1	1	1	1	4	0	0	0	0	2	2	1	2	1	1	1	3	7	1	1
67	1	1	3	3	5	2	4	1	4	0	0	0	0	3	2	2	2	1	1	1	4	7	1	1
65	1	1	1	1	1	2	2	2	4	0	0	0	0	3	1	1	2	1	1	1	3	7	1	1
67	1	1	2	1	1	1	1	1	4	0	0	0	0	2	1	1	2	1	1	1	2	7	1	1
65	1	1	1	2	1	1	1	3	2	0	0	0	0	2	4	1	2	1	1	1	3	7	1	1
57	1	1	3	2	1	1	1	1	4	0	0	0	0	2	3	1	2	1	1	1	3	7	1	1
48	1	1	1	3	5	2	4	2	4	1	0	0	0	3	4	2	2	1	1	1	4	7	1	1
56	1	1	3	3	1	1	2	3	4	0	0	0	0	2	3	1	2	1	1	1	3	7	1	1
69	1	1	1	2	1	1	1	1	4	0	0	0	0	2	1	1	2	1	1	1	2	7	1	1
63	1	1	1	4	1	1	1	1	3	0	0	0	0	2	2	1	2	1	1	1	3	7	1	1
73	1	1	1	4	1	1	1	1	4	0	0	0	0	2	1	1	2	1	1	1	2	7	1	1
70	1	1	1	2	1	2	1	1	4	0	0	0	0	2	3	1	2	1	1	1	3	7	1	2
65	1	2	5	2	4	2	1	1	4	0	0	1	0	2	3	2	2	1	1	1	4	7	1	1
58	1	1	1	3	1	1	1	1	4	0	0	0	0	2	3	1	2	1	1	1	3	7	1	2
61	1	1	3	2	1	1	1	1	1	0	0	0	0	2	1	1	2	1	1	1	2	7	1	1
46	1	2	3	3	1	1	1	2	4	0	0	0	0	2	4	1	1	2	1	1	3	6	1	1
58	1	1	2	4	1	1	1	1	4	0	0	0	0	1	3	1	2	1	1	1	3	6	1	1
53	1	1	3	1	1	2	1	1	4	0	0	0	0	2	2	1	2	1	1	1	3	6	0	1
67	1	1	1	1	1	1	1	1	4	0	0	0	0	1	2	1	2	1	1	1	2	6	1	2
54	1	1	4	4	1	1	2	1	4	0	0	0	0	2	2	1	2	1	1	1	3	6	1	1
64	1	1	1	2	1	1	1	1	4	0	0	0	0	1	2	1	2	1	1	1	2	6	1	2
64	2	1	1	2	5	1	2	1	4	0	0	0	0	2	3	1	2	1	1	1	3	6	1	1
70	1	1	1	1	1	1	1	1	4	0	0	0	0	2	2	1	2	1	1	1	3	6	1	1
53	1	1	1	1	2	2	1	3	4	1	0	1	0	3	1	2	2	1	1	1	4	6	1	2
57	1	1	3	1	1	1	2	1	4	0	0	0	0	3	2	1	2	1	1	1	3	6	1	1
67	1	1	1	1	1	1	1	1	4	0	0	0	0	2	2	1	2	1	1	1	3	6	1	1
58	1	1	1	3	1	1	1	1	4	0	0	0	0	2	3	1	2	1	1	1	3	6	1	2
69	1	1	2	3	1	1	1	1	4	0	0	0	0	3	1	1	2	1	1	1	3	6	1	1
64	1	1	2	1	1	1	4	1	4	0	0	0	0	1	2	1	2	1	1	1	2	6	1	1
64	2	1	4	1	1	1	4	1	4	0	0	0	0	1	2	1	2	1	1	1	2	6	1	1
53	1	1	1	1	1	1	1	1	4	0	0	0	0	2	3	1	2	1	1	1	3	6	1	1
58	1	1	1	1	1	1	3	1	4	0	0	0	0	2	1	1	2	1	1	1	2	6	1	2
44	1	1	1	4	1	1	1	1	4	0	0	0	0	2	3	1	1	1	1	3	3	6	1	1
56	1	1	5	3	1	2	4	3	4	0	0	0	0	1	3	1	2	1	1	1	3	6	1	1
44	1	1	1	4	1	1	1	1	4	0	0	0	0	2	3	1	2	1	1	1	3	6	1	1
64	1	1	2	3	1	1	2	1	4	0	0	0	0	2	2	1	2	1	1	1	3	6	1	1
70	1	2	4	3	3	1	1	2	4	0	0	0	0	3	4	1	1	2	1	1	3	6	1	1
67	1	1	1	2	1	1	4	2	4	0	0	0	0	1	2	1	2	1	1	1	2	6	1	1
50	1	1	1	3	1	2	2	1	4	0	0	1	1	2	2	2	2	1	1	1	4	6	1	1
68	1	1	1	2	1	1	2	1	4	0	0	0	0	2	1	1	2	1	1	1	2	6	1	1
62	2	3	4	1	1	1	4	1	4	0	0	0	0	2	2	1	2	1	1	1	3	5	0	1
74	2	1	4	1	1	2	1	1	4	0	0	0	0	2	3	2	2	1	1	1	4	5	1	2
70	1	1	1	2	1	2	1	1	4	0	0	0	0	2	2	2	2	1	1	1	4	5	1	1
70	1	1	1	3	5	1	1	3	2	0	0	0	0	3	4	1	2	1	1	1	3	5	1	2
62	2	1	2	3	1	1	1	1	4	0	0	0	0	2	1	1	2	1	1	1	2	5	1	1
73	1	1	1	2	1	2	1	1	4	0	0	0	1	2	3	2	2	1	1	1	4	5	1	2
78	1	1	1	4	4	1	2	1	4	0	0	0	0	2	3	1	1	2	1	3	3	5	1	2
53	1	1	1	4	1	1	2	1	4	0	0	0	0	2	1	1	2	1	1	1	2	5	1	2
55	1	1	2	1	1	1	1	1	4	0	0	0	0	2	4	1	2	1	1	1	3	5	1	1
68	1	1	1	1	1	1	1	1	4	0	0	0	0	2	2	1	2	1	1	1	3	5	1	1
81	1	1	1	4	1	3	4	1	4	0	0	0	0	2	1	1	2	1	1	1	2	5	1	1
65	1	1	1	3	1	1	1	3	2	0	0	0	0	2	4	1	2	1	1	1	3	5	1	2
61	1	1	3	2	1	1	1	2	4	0	0	0	0	2	3	1	2	1	1	1	3	5	1	1
54	1	1	1	2	1	1	1	1	4	0	0	0	0	1	4	1	2	1	1	1	3	5	1	1
64	1	1	1	1	1	2	4	3	4	0	0	0	0	3	2	1	2	1	1	1	3	5	1	2
64	1	1	5	4	1	1	1	2	4	0	0	0	0	2	2	1	2	1	1	1	3	5	1	1
74	2	1	4	4	1	1	1	1	4	0	0	0	0	2	2	1	2	1	1	1	3	5	1	2
71	1	1	1	2	1	2	1	1	4	0	0	0	1	2	3	2	2	1	1	1	4	5	1	1
75	2	3	1	2	3	1	1	1	4	0	0	0	0	3	4	1	1	2	1	3	3	4	0	1
57	1	3	1	2	1	2	1	1	4	0	0	0	0	2	4	1	2	1	1	1	3	4	1	2
52	1	1	1	3	1	2	1	1	4	0	0	0	0	2	3	1	2	1	1	1	3	4	1	1
66	2	1	1	1	1	2	1	2	4	0	0	0	0	1	3	1	2	1	1	1	3	4	1	1
65	1	1	3	4	1	1	2	1	3	0	0	0	0	2	2	1	2	1	1	1	3	4	1	1
69	1	1	1	4	5	2	1	2	4	0	0	0	1	2	3	2	2	1	1	1	4	4	1	2
56	1	1	1	3	1	1	1	1	4	0	0	0	0	2	2	1	2	1	1	1	3	4	1	2
69	1	1	1	1	1	2	2	1	4	0	0	0	0	2	3	1	2	1	1	1	3	4	1	1
66	1	1	2	3	1	1	3	1	4	0	0	0	0	2	2	1	2	1	1	1	3	4	1	2
76	1	1	1	1	1	3	2	1	4	0	0	0	0	2	1	1	2	1	1	1	2	4	1	1
59	1	1	1	4	1	1	1	1	4	0	0	0	0	3	3	1	2	1	1	1	3	4	1	2
51	1	1	2	1	5	3	4	1	4	0	0	0	0	2	1	1	2	1	1	1	2	4	1	2
57	1	1	1	3	1	1	1	1	4	0	0	0	0	2	2	1	2	1	1	1	3	4	1	1
68	1	1	1	2	1	3	2	1	4	0	0	0	0	2	1	1	2	1	1	1	2	4	1	1
65	1	1	1	4	1	1	1	2	4	0	0	0	0	2	3	1	1	2	1	1	3	4	1	1
69	1	1	1	1	1	1	2	1	4	0	0	0	0	2	1	1	2	1	1	1	2	4	1	2
72	2	1	2	4	1	3	1	2	4	0	0	0	0	2	1	1	2	1	1	1	2	3	1	1
70	1	1	1	2	1	2	2	1	4	0	0	0	0	2	2	1	2	1	1	1	3	3	1	1
64	1	1	3	4	1	1	1	1	3	0	0	0	0	2	2	1	2	1	1	1	3	3	1	1
58	1	1	2	4	5	2	1	1	4	1	0	0	0	3	1	1	2	1	1	1	3	2	1	1
